# Supplementary material for: Twelve new species and fifty-three new provincial distribution records of Aleocharinae rove beetles of Saskatchewan, Canada (Coleoptera, Staphylinidae)
Source: Zookeys. 2016 Aug 11;(610):45–112. doi: 10.3897/zookeys.610.9361 (PMC4992812; doi:10.3897/zookeys.610.9361)
Supplement: XML Treatment for Aleochara (Echochara) elisabethae [file zookeys.610.9361-treatment1.xml]

<!DOCTYPE tp:taxon-treatment
  PUBLIC "-//TaxonX//DTD Taxonomic Treatment Publishing DTD v0 20100105//EN" "tax-treatment-NSO.dtd">
<tp:taxon-treatment xmlns:tp="http://www.plazi.org/taxpub"><tp:treatment-meta><kwd-group><label>Taxon classification</label><kwd><named-content content-type="kingdom">Animalia</named-content></kwd><kwd><named-content content-type="order">Coleoptera</named-content></kwd><kwd><named-content content-type="family">Staphylinidae</named-content></kwd></kwd-group><mixed-citation publication-type="journal"><person-group><name><surname>Klimaszewski</surname><given-names>Jan</given-names></name><name><surname>Larson</surname><given-names>David J.</given-names></name><name><surname>Labrecque</surname><given-names>Myriam</given-names></name><name><surname>Bourdon</surname><given-names>Caroline</given-names></name></person-group><article-title>Twelve new species and fifty-three new provincial distribution records of <tp:taxon-name><tp:taxon-name-part taxon-name-part-type="subfamily">Aleocharinae</tp:taxon-name-part></tp:taxon-name> rove beetles of Saskatchewan, Canada (<tp:taxon-name><tp:taxon-name-part taxon-name-part-type="order">Coleoptera</tp:taxon-name-part></tp:taxon-name>, <tp:taxon-name><tp:taxon-name-part taxon-name-part-type="family">Staphylinidae</tp:taxon-name-part></tp:taxon-name>)</article-title><source>Zookeys</source><day>11</day><month>8</month><year>2016</year><volume>2016</volume><issue>610</issue><fpage>45</fpage><lpage>112</lpage><pub-id pub-id-type="doi">10.3897/zookeys.610.9361</pub-id></mixed-citation></tp:treatment-meta><tp:nomenclature><tp:taxon-name>
              <tp:taxon-name-part taxon-name-part-type="genus">Aleochara</tp:taxon-name-part> (<tp:taxon-name-part taxon-name-part-type="subgenus">Echochara</tp:taxon-name-part>) <tp:taxon-name-part taxon-name-part-type="species">elisabethae</tp:taxon-name-part><object-id xmlns:xlink="http://www.w3.org/1999/xlink" content-type="zoobank" xlink:type="simple">http://zoobank.org/6F4ECBB4-AA61-4E1F-A1D9-8CF0EBED4650</object-id></tp:taxon-name><tp:taxon-authority>Klimaszewski &amp; Larson</tp:taxon-authority><tp:taxon-status xmlns:xlink="http://www.w3.org/1999/xlink" xlink:type="simple">sp. n.</tp:taxon-status><xref ref-type="fig" rid="F1">Figs 1–7</xref></tp:nomenclature><tp:treatment-sec sec-type="materials" id="SECID0EY5BI"><title>Holotype</title><p>(female). Canada, Saskatchewan, Bowie Ranch, 20 km NW Piapot, sand dunes, 29-V-2008, D. Larson (<abbrev xmlns:xlink="http://www.w3.org/1999/xlink" content-type="institution" xlink:title="Natural Resources Canada, Canadian Forest Service, Laurentian Forestry Centre, R. Martineau Insectarium, Quebec City, Quebec, Canada" id="ABBRID0E55BI" xlink:type="simple">LFC</abbrev>). <bold>Paratype</bold>. Canada, Alberta, Empress, Alberta – Saskatchewan border, 5-VIII-1981, Lot 1, B.F. &amp; J.L. Carr (<named-content xmlns:xlink="http://www.w3.org/1999/xlink" content-type="dwc:institutional_code" xlink:type="simple">CNC</named-content>) 1 male.</p></tp:treatment-sec><tp:treatment-sec sec-type="etymology" id="SECID0EI6BI"><title>Etymology.</title><p>This species is named for Dr. Élisabeth Gauthier, research director at <abbrev xmlns:xlink="http://www.w3.org/1999/xlink" content-type="institution" xlink:title="Natural Resources Canada, Canadian Forest Service, Laurentian Forestry Centre, R. Martineau Insectarium, Quebec City, Quebec, Canada" id="ABBRID0EO6BI" xlink:type="simple">LFC</abbrev>, for her continuous support of beetle biodiversity research in Canada.</p></tp:treatment-sec><tp:treatment-sec sec-type="diagnosis" id="SECID0ES6BI"><title>Diagnosis.</title><p>Body compact, narrowly oval (Fig. <xref ref-type="fig" rid="F1">1</xref>); head and abdomen dark brown, almost black, with pronotum, elytra and appendages orange (Fig. <xref ref-type="fig" rid="F1">1</xref>); length 3.8–4.3 mm; forebody with strong and dense meshed microsculpture; pubescence moderately dense; punctation coarser on eltra than elsewhere (Fig. <xref ref-type="fig" rid="F1">1</xref>); elytra at suture shorter than pronotum at middle length (Fig. <xref ref-type="fig" rid="F1">1</xref>); antennomeres V-X strongly transverse (Fig. <xref ref-type="fig" rid="F1">1</xref>); mesosternum not carinate. MALE. Tergite VIII shallowly emarginate apically (Fig. <xref ref-type="fig" rid="F1">3</xref>); sternite VIII rounded apically and slightly produced medially (Fig. <xref ref-type="fig" rid="F1">4</xref>); median lobe of aedeagus with tubus arcuate ventrally and with sharp apex, internal sac with elongate structures (Fig. <xref ref-type="fig" rid="F1">2</xref>). FEMALE. Tergite VIII emarginate apically (Fig. <xref ref-type="fig" rid="F1">5</xref>); sternite VIII <!--PageBreak-->rounded apically and slightly produced (Fig. <xref ref-type="fig" rid="F1">6</xref>); spermatheca with C-shaped tubular capsule, and short stem (Fig. <xref ref-type="fig" rid="F1">7</xref>).</p><fig id="F1" position="float" orientation="portrait"><label>Figures 1–7.</label><caption><p>
          <tp:taxon-name><tp:taxon-name-part taxon-name-part-type="genus">Aleochara</tp:taxon-name-part> (<tp:taxon-name-part taxon-name-part-type="subgenus">Echochara</tp:taxon-name-part>) <tp:taxon-name-part taxon-name-part-type="species">elisabethae</tp:taxon-name-part></tp:taxon-name> Klimaszewski &amp; Larson, sp. n.: <bold>1</bold> habitus in dorsal view <bold>2</bold> median lobe of aedeagus in lateral view <bold>3</bold> male tergite VIII <bold>4</bold> male sternite VIII <bold>5</bold> female tergite VIII <bold>6</bold> female sternite VIII <bold>7</bold> spermatheca. Scale bar for habitus = 1 mm, and the remaining scale bars = 0.2 mm.</p></caption><graphic xmlns:xlink="http://www.w3.org/1999/xlink" xlink:href="zookeys-610-045-g001.jpg" position="float" orientation="portrait" xlink:type="simple" id="oo_98925.jpg"/></fig><p>This species is readily distingushed from remaining Nearctic species of subgenus <tp:taxon-name><tp:taxon-name-part taxon-name-part-type="subgenus">Echochara</tp:taxon-name-part></tp:taxon-name> by its strongly transverse and orange pronotum (dark brown or black in remaining species), arcuate tubus of median lobe of aedeagus with sharp apex (Fig. <xref ref-type="fig" rid="F1">2</xref>), and C-shaped swollen capsule of spermatheca (Fig. <xref ref-type="fig" rid="F1">7</xref>), which is narrower and club- or L-shaped in other species, and by the emarginated male and female tergite VIII (Figs <xref ref-type="fig" rid="F1">3</xref>, <xref ref-type="fig" rid="F1">5</xref>).</p></tp:treatment-sec><tp:treatment-sec sec-type="distribution" id="SECID0EHDCI"><title>Distribution.</title><p>This species is known from the type localities in <abbrev xmlns:xlink="http://www.w3.org/1999/xlink" xlink:title="Alberta" id="ABBRID0ENDCI" xlink:type="simple">AB</abbrev> and <abbrev xmlns:xlink="http://www.w3.org/1999/xlink" xlink:title="Saskatchewan" id="ABBRID0EQDCI" xlink:type="simple">SK</abbrev>.</p></tp:treatment-sec><tp:treatment-sec sec-type="natural history" id="SECID0ETDCI"><title>Natural history.</title><p>The female holotype was captured on a dead ground squirrel in sand dunes. The male was collected in August from unspecified habitat. Species of subgenus <tp:taxon-name><tp:taxon-name-part taxon-name-part-type="subgenus">Echochara</tp:taxon-name-part></tp:taxon-name> are known from caves and animal burrows (<xref ref-type="bibr" rid="B22">Klimaszewski 1984</xref>).</p></tp:treatment-sec><ref-list><ref id="B22"><mixed-citation xmlns:xlink="http://www.w3.org/1999/xlink" xlink:type="simple">
          <person-group><name name-style="western"><surname>Klimaszewski</surname><given-names>J</given-names></name></person-group> (<year>1984</year>) <article-title>A revision of the genus <italic><tp:taxon-name><tp:taxon-name-part taxon-name-part-type="genus">Aleochara</tp:taxon-name-part></tp:taxon-name></italic> Gravenhorst of America north of Mexico (<tp:taxon-name><tp:taxon-name-part taxon-name-part-type="order">Coleoptera</tp:taxon-name-part></tp:taxon-name>: <tp:taxon-name><tp:taxon-name-part taxon-name-part-type="family">Staphylinidae</tp:taxon-name-part></tp:taxon-name>).</article-title> <source>Memoirs of the Entomological Society of Canada</source> <volume>129</volume>: <fpage>1</fpage>–<lpage>211</lpage>.</mixed-citation></ref></ref-list></tp:taxon-treatment>
