# Supplementary material for: Twelve new species and fifty-three new provincial distribution records of Aleocharinae rove beetles of Saskatchewan, Canada (Coleoptera, Staphylinidae)
Source: Zookeys. 2016 Aug 11;(610):45–112. doi: 10.3897/zookeys.610.9361 (PMC4992812; doi:10.3897/zookeys.610.9361)
Supplement: XML Treatment for Acrotona pseudopygmaea [file zookeys.610.9361-treatment7.xml]

<!DOCTYPE tp:taxon-treatment
  PUBLIC "-//TaxonX//DTD Taxonomic Treatment Publishing DTD v0 20100105//EN" "tax-treatment-NSO.dtd">
<tp:taxon-treatment xmlns:tp="http://www.plazi.org/taxpub"><tp:treatment-meta><kwd-group><label>Taxon classification</label><kwd><named-content content-type="kingdom">Animalia</named-content></kwd><kwd><named-content content-type="order">Coleoptera</named-content></kwd><kwd><named-content content-type="family">Staphylinidae</named-content></kwd></kwd-group><mixed-citation publication-type="journal"><person-group><name><surname>Klimaszewski</surname><given-names>Jan</given-names></name><name><surname>Larson</surname><given-names>David J.</given-names></name><name><surname>Labrecque</surname><given-names>Myriam</given-names></name><name><surname>Bourdon</surname><given-names>Caroline</given-names></name></person-group><article-title>Twelve new species and fifty-three new provincial distribution records of <tp:taxon-name><tp:taxon-name-part taxon-name-part-type="subfamily">Aleocharinae</tp:taxon-name-part></tp:taxon-name> rove beetles of Saskatchewan, Canada (<tp:taxon-name><tp:taxon-name-part taxon-name-part-type="order">Coleoptera</tp:taxon-name-part></tp:taxon-name>, <tp:taxon-name><tp:taxon-name-part taxon-name-part-type="family">Staphylinidae</tp:taxon-name-part></tp:taxon-name>)</article-title><source>Zookeys</source><day>11</day><month>8</month><year>2016</year><volume>2016</volume><issue>610</issue><fpage>45</fpage><lpage>112</lpage><pub-id pub-id-type="doi">10.3897/zookeys.610.9361</pub-id></mixed-citation></tp:treatment-meta><tp:nomenclature><tp:taxon-name>
              <tp:taxon-name-part taxon-name-part-type="genus">Acrotona</tp:taxon-name-part>
              <tp:taxon-name-part taxon-name-part-type="species">pseudopygmaea</tp:taxon-name-part>
              <object-id xmlns:xlink="http://www.w3.org/1999/xlink" content-type="zoobank" xlink:type="simple">http://zoobank.org/E28F742F-730E-4D21-A43E-65FEEF229288</object-id>
            </tp:taxon-name><tp:taxon-authority>Klimaszewski &amp; Larson</tp:taxon-authority><tp:taxon-status xmlns:xlink="http://www.w3.org/1999/xlink" xlink:type="simple">sp. n.</tp:taxon-status><xref ref-type="fig" rid="F2">Figs 8–15</xref><!--PageBreak--></tp:nomenclature><tp:treatment-sec sec-type="materials" id="SECID0EO4CI"><title>Holotype (male).</title><p>Canada, Saskatchewan, Larson Ranch, Hwy 21, 16 km S Maple Creek, 24-VII-2010, sifted from old mouldy alfalfa hay, D. Larson (<abbrev xmlns:xlink="http://www.w3.org/1999/xlink" content-type="institution" xlink:title="Natural Resources Canada, Canadian Forest Service, Laurentian Forestry Centre, R. Martineau Insectarium, Quebec City, Quebec, Canada" id="ABBRID0EU4CI" xlink:type="simple">LFC</abbrev>). <bold>Paratypes</bold>. 1 male and 1 female, with same label and collection data as the holotype (<named-content xmlns:xlink="http://www.w3.org/1999/xlink" content-type="dwc:institutional_code" xlink:type="simple">CNC</named-content>).</p></tp:treatment-sec><tp:treatment-sec sec-type="etymology" id="SECID0E54CI"><title>Etymology.</title><p>The name of this species derives from the Latin participle <italic><tp:taxon-name><tp:taxon-name-part taxon-name-part-type="species">pygmaea</tp:taxon-name-part></tp:taxon-name></italic>-, meaning small, and the prefix <italic>pseudo</italic>-, false. The genital structures of this species are similar to those of Palaearctic <italic><tp:taxon-name><tp:taxon-name-part taxon-name-part-type="genus">Acrotona</tp:taxon-name-part> <tp:taxon-name-part taxon-name-part-type="species">pygmaea</tp:taxon-name-part></tp:taxon-name></italic> (Gravenhorst).</p></tp:treatment-sec><tp:treatment-sec sec-type="diagnosis" id="SECID0E15CI"><title>Diagnosis.</title><p>Body narrowly elongate, moderately convex, uniformly dark brown to almost black except for paler legs (Fig. <xref ref-type="fig" rid="F2">8</xref>); punctation on forebody fine, dense and asperate on elytra; head narrower than pronotum, ratio of maximum width of head to maximum width of pronotum 0.6; pronotum moderately transverse, ratio of maximum width to length 1.4, about as wide as elytra (Fig. <xref ref-type="fig" rid="F2">8</xref>); elytra at suture about as long as pronotum (Fig. <xref ref-type="fig" rid="F2">8</xref>); abdomen slightly narrowed posteriad; body length 2.4 mm; antennal articles V-X subquadrate. MALE. Tergite VIII moderately elongate and truncate apically (Fig. <xref ref-type="fig" rid="F2">11</xref>); sternite VIII rounded apically (Fig. <xref ref-type="fig" rid="F2">12</xref>); median lobe of aedeagus broad and rounded apically in dorsal view (Fig. <xref ref-type="fig" rid="F2">10</xref>), and tubus straight with apex facing upward in lateral view (Fig. <xref ref-type="fig" rid="F2">9</xref>). FEMALE. Tergite VIII truncate and slightly concave apically (Fig. <xref ref-type="fig" rid="F2">13</xref>); sternite VIII slightly emarginate apically (Fig. <xref ref-type="fig" rid="F2">14</xref>); spermatheca with tubular capsule and long, thin and sinuate posteriorly stem (Fig. <xref ref-type="fig" rid="F2">15</xref>).</p><fig id="F2" position="float" orientation="portrait"><label>Figures 8–15.</label><caption><p>
          <italic><tp:taxon-name><tp:taxon-name-part taxon-name-part-type="genus">Acrotona</tp:taxon-name-part> <tp:taxon-name-part taxon-name-part-type="species">pseudopygmaea</tp:taxon-name-part></tp:taxon-name></italic> Klimaszewski &amp; Larson, sp. n.: <bold>8</bold> habitus in dorsal view <bold>9</bold> median lobe of aedeagus in lateral view, and <bold>10</bold> in dorsal view <bold>11</bold> male tergite VIII <bold>12</bold> male sternite VIII <bold>13</bold> female tergite VIII <bold>14</bold> female sternite VIII <bold>15</bold> spermatheca. Scale bar for habitus = 1 mm, and the remaining scale bars = 0.2 mm.</p></caption><graphic xmlns:xlink="http://www.w3.org/1999/xlink" xlink:href="zookeys-610-045-g002.jpg" position="float" orientation="portrait" xlink:type="simple" id="oo_98926.jpg"/></fig><p>Distinguished from all other <italic><tp:taxon-name><tp:taxon-name-part taxon-name-part-type="genus">Acrotona</tp:taxon-name-part></tp:taxon-name></italic> by the shape of median lobe of aedeagus with apex turned dorsally in lateral view (Fig. <xref ref-type="fig" rid="F2">9</xref>), by the shape of spermatheca with thin, long, sinuate, and posteriorly looped stem (Fig. <xref ref-type="fig" rid="F2">15</xref>), and by the shape of tergite and sternite VIII, which have basal margin straight and not sinuate (Figs <xref ref-type="fig" rid="F2">11–14</xref>).</p></tp:treatment-sec><tp:treatment-sec sec-type="distribution" id="SECID0EECDI"><title>Distribution.</title><p>This species is known only from the type locality in <abbrev xmlns:xlink="http://www.w3.org/1999/xlink" xlink:title="Saskatchewan" id="ABBRID0EKCDI" xlink:type="simple">SK</abbrev>.</p></tp:treatment-sec><tp:treatment-sec sec-type="natural history" id="SECID0ENCDI"><title>Natural history.</title><p>The type specimens were sifted from old mouldy alfalfa hay.</p></tp:treatment-sec><tp:treatment-sec sec-type="comments" id="SECID0ESCDI"><title>Comments.</title><p>This species is similar to Palaearctic <italic><tp:taxon-name><tp:taxon-name-part taxon-name-part-type="genus">Acrotona</tp:taxon-name-part> <tp:taxon-name-part taxon-name-part-type="species">pygmaea</tp:taxon-name-part></tp:taxon-name></italic> (Gravenhorst) from which it differs by subquadrate antennal articles VI-X, by apex of tubus of median lobe of aedeagus more angular, female sternite VIII emarginated apically and spermatheca with much longer and broadly looped stem. It is also genitally similar to Nearctic <italic><tp:taxon-name><tp:taxon-name-part taxon-name-part-type="genus">Acrotona</tp:taxon-name-part> <tp:taxon-name-part taxon-name-part-type="species">actuella</tp:taxon-name-part></tp:taxon-name></italic> (Casey) and <italic><tp:taxon-name><tp:taxon-name-part taxon-name-part-type="genus">Acrotona</tp:taxon-name-part> <tp:taxon-name-part taxon-name-part-type="species">egregiella</tp:taxon-name-part></tp:taxon-name></italic> (Casey), from which it differs by straight and not sinuate ventral margin of tubus of median lobe of aedeagus, by straight and not sinuate basal margin of male tergite VIII, and by differently shaped spermatheca with posterior loop of stem sinuate.</p></tp:treatment-sec></tp:taxon-treatment>
