# Supplementary material for: Twelve new species and fifty-three new provincial distribution records of Aleocharinae rove beetles of Saskatchewan, Canada (Coleoptera, Staphylinidae)
Source: Zookeys. 2016 Aug 11;(610):45–112. doi: 10.3897/zookeys.610.9361 (PMC4992812; doi:10.3897/zookeys.610.9361)
Supplement: XML Treatment for Acrotona subpygmaea [file zookeys.610.9361-treatment8.xml]

<!DOCTYPE tp:taxon-treatment
  PUBLIC "-//TaxonX//DTD Taxonomic Treatment Publishing DTD v0 20100105//EN" "tax-treatment-NSO.dtd">
<tp:taxon-treatment xmlns:tp="http://www.plazi.org/taxpub"><tp:treatment-meta><kwd-group><label>Taxon classification</label><kwd><named-content content-type="kingdom">Animalia</named-content></kwd><kwd><named-content content-type="order">Coleoptera</named-content></kwd><kwd><named-content content-type="family">Staphylinidae</named-content></kwd></kwd-group><mixed-citation publication-type="journal"><person-group><name><surname>Klimaszewski</surname><given-names>Jan</given-names></name><name><surname>Larson</surname><given-names>David J.</given-names></name><name><surname>Labrecque</surname><given-names>Myriam</given-names></name><name><surname>Bourdon</surname><given-names>Caroline</given-names></name></person-group><article-title>Twelve new species and fifty-three new provincial distribution records of <tp:taxon-name><tp:taxon-name-part taxon-name-part-type="subfamily">Aleocharinae</tp:taxon-name-part></tp:taxon-name> rove beetles of Saskatchewan, Canada (<tp:taxon-name><tp:taxon-name-part taxon-name-part-type="order">Coleoptera</tp:taxon-name-part></tp:taxon-name>, <tp:taxon-name><tp:taxon-name-part taxon-name-part-type="family">Staphylinidae</tp:taxon-name-part></tp:taxon-name>)</article-title><source>Zookeys</source><day>11</day><month>8</month><year>2016</year><volume>2016</volume><issue>610</issue><fpage>45</fpage><lpage>112</lpage><pub-id pub-id-type="doi">10.3897/zookeys.610.9361</pub-id></mixed-citation></tp:treatment-meta><tp:nomenclature><tp:taxon-name>
              <tp:taxon-name-part taxon-name-part-type="genus">Acrotona</tp:taxon-name-part>
              <tp:taxon-name-part taxon-name-part-type="species">subpygmaea</tp:taxon-name-part>
            </tp:taxon-name><tp:taxon-authority>(Bernhauer)</tp:taxon-authority><tp:nomenclature-citation-list><tp:nomenclature-citation><tp:taxon-name/><comment>(for diagnosis and illustrations, see <xref ref-type="bibr" rid="B64">Webster et al. 2016b</xref>) </comment></tp:nomenclature-citation></tp:nomenclature-citation-list></tp:nomenclature><tp:treatment-sec sec-type="distribution" id="SECID0E5EDI"><title>Distribution.</title><table-wrap id="T7" position="float" orientation="portrait"><table id="TID0EW2CK" rules="all"><tbody><tr><td rowspan="1" colspan="1">Origin</td><td rowspan="1" colspan="1">Nearctic</td></tr><tr><td rowspan="1" colspan="1">Distribution</td><td rowspan="1" colspan="1">Canada: <abbrev xmlns:xlink="http://www.w3.org/1999/xlink" xlink:title="New Brunswick" id="ABBRID0E1FDI" xlink:type="simple">NB</abbrev>, <abbrev xmlns:xlink="http://www.w3.org/1999/xlink" xlink:title="Nova Scotia" id="ABBRID0E4FDI" xlink:type="simple">NS</abbrev>, <abbrev xmlns:xlink="http://www.w3.org/1999/xlink" xlink:title="Ontario" id="ABBRID0EAGDI" xlink:type="simple">ON</abbrev>, <bold><abbrev xmlns:xlink="http://www.w3.org/1999/xlink" xlink:title="Saskatchewan" id="ABBRID0EEGDI" xlink:type="simple">SK</abbrev></bold></td></tr><tr><td rowspan="1" colspan="1">New provincial records</td><td rowspan="1" colspan="1">CANADA, <bold>Saskatchewan</bold>: Larson Ranch, Hwy 21, 16 km S Maple Creek, 5-6-VI-2013, maple litter, D. Larson (<abbrev xmlns:xlink="http://www.w3.org/1999/xlink" content-type="institution" xlink:title="David Larson collection, Maple Creek, Saskatchewan, Canada" id="ABBRID0EQGDI" xlink:type="simple">DLC</abbrev>) 1 female; 20-XI-2014, sifting willow leaf litter, D. Larson (<abbrev xmlns:xlink="http://www.w3.org/1999/xlink" content-type="institution" xlink:title="David Larson collection, Maple Creek, Saskatchewan, Canada" id="ABBRID0EUGDI" xlink:type="simple">DLC</abbrev>) 1 female.</td></tr><tr><td rowspan="1" colspan="1">References</td><td rowspan="1" colspan="1">
                      <xref ref-type="bibr" rid="B48">Majka and Klimaszewski 2010</xref>, <xref ref-type="bibr" rid="B9">Brunke et al. 2012</xref>, <xref ref-type="bibr" rid="B7">Bousquet et al. 2013</xref>, <xref ref-type="bibr" rid="B64">Webster et al. 2016b</xref></td></tr></tbody></table></table-wrap></tp:treatment-sec><!--PageBreak--><tp:treatment-sec sec-type="natural history" id="SECID0EQHDI"><title>Natural history.</title><p>In <abbrev xmlns:xlink="http://www.w3.org/1999/xlink" xlink:title="Saskatchewan" id="ABBRID0EWHDI" xlink:type="simple">SK</abbrev>, one female was captured from maple (<italic><tp:taxon-name><tp:taxon-name-part taxon-name-part-type="genus">Acer</tp:taxon-name-part> <tp:taxon-name-part taxon-name-part-type="species">negundo</tp:taxon-name-part></tp:taxon-name></italic>) litter and one from willow (<italic><tp:taxon-name><tp:taxon-name-part taxon-name-part-type="genus">Salix</tp:taxon-name-part></tp:taxon-name></italic> spp.) leaf litter in June and October, respectively. In <abbrev xmlns:xlink="http://www.w3.org/1999/xlink" xlink:title="New Brunswick" id="ABBRID0EKIDI" xlink:type="simple">NB</abbrev>, <italic><tp:taxon-name><tp:taxon-name-part taxon-name-part-type="genus">Acrotona</tp:taxon-name-part> <tp:taxon-name-part taxon-name-part-type="species">subpygmaea</tp:taxon-name-part></tp:taxon-name></italic> was found in litter of a variety of forest types and in wetlands including swamps, sphagnum bog, marshes and river margins. Specimens have also been taken from gilled mushroom and under bark (<xref ref-type="bibr" rid="B64">Webster et al. 2016b</xref>). Most adults were collected in May, with a few in April, June, August, and September.</p></tp:treatment-sec><ref-list><ref id="B64"><mixed-citation xmlns:xlink="http://www.w3.org/1999/xlink" xlink:type="simple">
          <person-group><name name-style="western"><surname>Webster</surname><given-names>RP</given-names></name><name name-style="western"><surname>Klimaszewski</surname><given-names>J</given-names></name><name name-style="western"><surname>Bourdon</surname><given-names>C</given-names></name><name name-style="western"><surname>Sweeney</surname><given-names>JD</given-names></name><name name-style="western"><surname>Hughes</surname><given-names>CC</given-names></name><name name-style="western"><surname>Labrecque</surname><given-names>M</given-names></name></person-group> (<year>2016b</year>) <article-title>Further contributions to the <tp:taxon-name><tp:taxon-name-part taxon-name-part-type="subfamily">Aleocharinae</tp:taxon-name-part></tp:taxon-name> (<tp:taxon-name><tp:taxon-name-part taxon-name-part-type="order">Coleoptera</tp:taxon-name-part></tp:taxon-name>, <tp:taxon-name><tp:taxon-name-part taxon-name-part-type="family">Staphylinidae</tp:taxon-name-part></tp:taxon-name>) fauna of New Brunswick and Canada including descriptions of 27 new species.</article-title> <source>ZooKeys</source> <volume>573</volume>: <fpage>85</fpage>–<lpage>216</lpage>. doi: <ext-link xlink:type="simple" ext-link-type="doi" xlink:href="10.3897/zookeys.573.7016">10.3897/zookeys.573.7016</ext-link></mixed-citation></ref><ref id="B48"><mixed-citation xmlns:xlink="http://www.w3.org/1999/xlink" xlink:type="simple">
          <person-group><name name-style="western"><surname>Majka</surname><given-names>CG</given-names></name><name name-style="western"><surname>Klimaszewski</surname><given-names>J</given-names></name></person-group> (<year>2010</year>) <article-title>Contributions to the knowledge of the <tp:taxon-name><tp:taxon-name-part taxon-name-part-type="subfamily">Aleocharinae</tp:taxon-name-part></tp:taxon-name> (<tp:taxon-name><tp:taxon-name-part taxon-name-part-type="order">Coleoptera</tp:taxon-name-part></tp:taxon-name>, <tp:taxon-name><tp:taxon-name-part taxon-name-part-type="family">Staphylinidae</tp:taxon-name-part></tp:taxon-name>) in the Maritime Provinces of Canada.</article-title> <source>ZooKeys</source> <volume>46</volume>: <fpage>15</fpage>–<lpage>39</lpage>. doi: <ext-link xlink:type="simple" ext-link-type="doi" xlink:href="10.3897/zookeys.46.413">10.3897/zookeys.46.413</ext-link></mixed-citation></ref><ref id="B9"><mixed-citation xmlns:xlink="http://www.w3.org/1999/xlink" xlink:type="simple">
          <person-group><name name-style="western"><surname>Brunke</surname><given-names>AJ</given-names></name><name name-style="western"><surname>Klimaszewski</surname><given-names>J</given-names></name><name name-style="western"><surname>Dorval</surname><given-names>JA</given-names></name><name name-style="western"><surname>Bourdon</surname><given-names>C</given-names></name><name name-style="western"><surname>Paiero</surname><given-names>SM</given-names></name><name name-style="western"><surname>Marshall</surname><given-names>SA</given-names></name></person-group> (<year>2012</year>) <article-title>New species and distributional records of <tp:taxon-name><tp:taxon-name-part taxon-name-part-type="subfamily">Aleocharinae</tp:taxon-name-part></tp:taxon-name> (<tp:taxon-name><tp:taxon-name-part taxon-name-part-type="order">Coleoptera</tp:taxon-name-part></tp:taxon-name>, <tp:taxon-name><tp:taxon-name-part taxon-name-part-type="family">Staphylinidae</tp:taxon-name-part></tp:taxon-name>) from Ontario, Canada, with a checklist of recorded species.</article-title> <source>ZooKeys</source> <volume>186</volume>: <fpage>119</fpage>–<lpage>206</lpage>. doi: <ext-link xlink:type="simple" ext-link-type="doi" xlink:href="10.3897/zookeys.186.2947">10.3897/zookeys.186.2947</ext-link></mixed-citation></ref><ref id="B7"><mixed-citation xmlns:xlink="http://www.w3.org/1999/xlink" xlink:type="simple">
          <person-group><name name-style="western"><surname>Bousquet</surname><given-names>Y</given-names></name><name name-style="western"><surname>Bouchard</surname><given-names>P</given-names></name><name name-style="western"><surname>Davies</surname><given-names>AE</given-names></name><name name-style="western"><surname>Sikes</surname><given-names>D</given-names></name></person-group> (<year>2013</year>) <source>Checklist of beetles (<tp:taxon-name><tp:taxon-name-part taxon-name-part-type="order">Coleoptera</tp:taxon-name-part></tp:taxon-name>) of Canada and Alaska.</source> <publisher-name>Pensoft Publishers</publisher-name>, <publisher-loc>Sofia-Moscow</publisher-loc>, <size units="page">402 pp</size>.</mixed-citation></ref></ref-list></tp:taxon-treatment>
