# Supplementary material for: Twelve new species and fifty-three new provincial distribution records of Aleocharinae rove beetles of Saskatchewan, Canada (Coleoptera, Staphylinidae)
Source: Zookeys. 2016 Aug 11;(610):45–112. doi: 10.3897/zookeys.610.9361 (PMC4992812; doi:10.3897/zookeys.610.9361)
Supplement: XML Treatment for Atheta (Dimetrota) larsonae [file zookeys.610.9361-treatment13.xml]

<!DOCTYPE tp:taxon-treatment
  PUBLIC "-//TaxonX//DTD Taxonomic Treatment Publishing DTD v0 20100105//EN" "tax-treatment-NSO.dtd">
<tp:taxon-treatment xmlns:tp="http://www.plazi.org/taxpub"><tp:treatment-meta><kwd-group><label>Taxon classification</label><kwd><named-content content-type="kingdom">Animalia</named-content></kwd><kwd><named-content content-type="order">Coleoptera</named-content></kwd><kwd><named-content content-type="family">Staphylinidae</named-content></kwd></kwd-group><mixed-citation publication-type="journal"><person-group><name><surname>Klimaszewski</surname><given-names>Jan</given-names></name><name><surname>Larson</surname><given-names>David J.</given-names></name><name><surname>Labrecque</surname><given-names>Myriam</given-names></name><name><surname>Bourdon</surname><given-names>Caroline</given-names></name></person-group><article-title>Twelve new species and fifty-three new provincial distribution records of <tp:taxon-name><tp:taxon-name-part taxon-name-part-type="subfamily">Aleocharinae</tp:taxon-name-part></tp:taxon-name> rove beetles of Saskatchewan, Canada (<tp:taxon-name><tp:taxon-name-part taxon-name-part-type="order">Coleoptera</tp:taxon-name-part></tp:taxon-name>, <tp:taxon-name><tp:taxon-name-part taxon-name-part-type="family">Staphylinidae</tp:taxon-name-part></tp:taxon-name>)</article-title><source>Zookeys</source><day>11</day><month>8</month><year>2016</year><volume>2016</volume><issue>610</issue><fpage>45</fpage><lpage>112</lpage><pub-id pub-id-type="doi">10.3897/zookeys.610.9361</pub-id></mixed-citation></tp:treatment-meta><tp:nomenclature><tp:taxon-name>
              <tp:taxon-name-part taxon-name-part-type="genus">Atheta</tp:taxon-name-part> (<tp:taxon-name-part taxon-name-part-type="subgenus">Dimetrota</tp:taxon-name-part>) <tp:taxon-name-part taxon-name-part-type="species">larsonae</tp:taxon-name-part><object-id xmlns:xlink="http://www.w3.org/1999/xlink" content-type="zoobank" xlink:type="simple">http://zoobank.org/4911C55F-055C-44C1-BE33-9ADE90B75144</object-id></tp:taxon-name><tp:taxon-authority>Klimaszewski &amp; Larson</tp:taxon-authority><tp:taxon-status xmlns:xlink="http://www.w3.org/1999/xlink" xlink:type="simple">sp. n.</tp:taxon-status><xref ref-type="fig" rid="F3">Figs 16–20</xref></tp:nomenclature><tp:treatment-sec sec-type="materials" id="SECID0ED5DI"><title>Holotype (male).</title><p>Canada, Saskatchewan, Royal Edward Road, 25 km NW Maple Creek, 5-VI-2011, D. Larson (<abbrev xmlns:xlink="http://www.w3.org/1999/xlink" content-type="institution" xlink:title="Natural Resources Canada, Canadian Forest Service, Laurentian Forestry Centre, R. Martineau Insectarium, Quebec City, Quebec, Canada" id="ABBRID0EJ5DI" xlink:type="simple">LFC</abbrev>).</p></tp:treatment-sec><tp:treatment-sec sec-type="etymology" id="SECID0EN5DI"><title>Etymology.</title><p>The name of this species is dedicated to R.I. Larson. Ruby I. Larson was a geneticist at the Agriculture Canada Research Station, Lethbridge, who worked on wheat genetics. She was very active in promoting science and from 1958 to 1973 ran a Science Club for Junior High and High School age children. Members of this club went on to a variety of professional careers, including three (DJL included) who became professional entomologists. Her love of learning and science was infectious and her support and encouragement were major factors in our career choices. She taught us the joy and personal rewards of following one’s curiosity.</p></tp:treatment-sec><tp:treatment-sec sec-type="diagnosis" id="SECID0ES5DI"><title>Diagnosis.</title><p>Body narrowly elongate, slightly flattened (particularly on elytra), uniformly dark brown, almost black except for paler, light brown sutural section of elytra and legs (Fig. <xref ref-type="fig" rid="F3">16</xref>); punctation on forebody fine, dense and sparse; integument strongly glossy; head slightly narrower than pronotum; pronotum moderately transverse, and much narrower than elytra (Fig. <xref ref-type="fig" rid="F3">16</xref>); elytra strongly transverse, and at suture about as long as pronotum (Fig. <xref ref-type="fig" rid="F3">16</xref>); abdomen subparallel and distinctly narrower than elytra (Fig. <xref ref-type="fig" rid="F3">16</xref>); body length 2.5 mm; antennal articles V-X moderately transverse. MALE. Tergite VIII serrate apically with two larger lateral teeth (Fig. <xref ref-type="fig" rid="F3">19</xref>); sternite VIII rounded apically (Fig. <xref ref-type="fig" rid="F3">20</xref>); median lobe of aedeagus with broad and rounded bulbus and short and broadly triangular tubus in dorsal view (Fig. <xref ref-type="fig" rid="F3">18</xref>), and tubus straight with apex produced ventrally in lateral view (Fig. <xref ref-type="fig" rid="F3">17</xref>). FEMALE. Unknown.</p><fig id="F3" position="float" orientation="portrait"><label>Figures 16–20.</label><caption><p>
          <tp:taxon-name><tp:taxon-name-part taxon-name-part-type="genus">Atheta</tp:taxon-name-part> (<tp:taxon-name-part taxon-name-part-type="subgenus">Dimetrota</tp:taxon-name-part>) <tp:taxon-name-part taxon-name-part-type="species">larsonae</tp:taxon-name-part></tp:taxon-name> Klimaszewski &amp; Larson, sp. n.: <bold>16</bold> habitus in dorsal view <bold>17</bold> median lobe of aedeagus in lateral view, and <bold>18</bold> in dorsal view <bold>19</bold> male tergite VIII <bold>20</bold> male sternite VIII. Scale bar for habitus = 1 mm, and the remaining scale bars = 0.2 mm.</p></caption><graphic xmlns:xlink="http://www.w3.org/1999/xlink" xlink:href="zookeys-610-045-g003.jpg" position="float" orientation="portrait" xlink:type="simple" id="oo_98927.jpg"/></fig><p>Distinguished from all other <tp:taxon-name><tp:taxon-name-part taxon-name-part-type="genus">Atheta</tp:taxon-name-part> (<tp:taxon-name-part taxon-name-part-type="subgenus">Dimetrota</tp:taxon-name-part>)</tp:taxon-name> by narrow head and pronotum, broad and short elytra, strongly glossy integument, and the shape of median lobe of aedeagus with apex produced ventrally in lateral view (Fig. <xref ref-type="fig" rid="F3">17</xref>).</p></tp:treatment-sec><tp:treatment-sec sec-type="distribution" id="SECID0EPBAK"><title>Distribution.</title><p>This species is known only from the type locality in <abbrev xmlns:xlink="http://www.w3.org/1999/xlink" xlink:title="Saskatchewan" id="ABBRID0EVBAK" xlink:type="simple">SK</abbrev>.</p></tp:treatment-sec><tp:treatment-sec sec-type="natural history" id="SECID0EYBAK"><title>Natural history.</title><p>The holotype was captured in June from unspecified habitat.</p></tp:treatment-sec><tp:treatment-sec sec-type="comments" id="SECID0E4BAK"><title>Comments.</title><p>This species is superficially similar to Nearctic <tp:taxon-name><tp:taxon-name-part taxon-name-part-type="genus">Atheta</tp:taxon-name-part> (<tp:taxon-name-part taxon-name-part-type="subgenus">Dimetrota</tp:taxon-name-part>) <tp:taxon-name-part taxon-name-part-type="species">peticapensis</tp:taxon-name-part></tp:taxon-name> Klimaszewski &amp; Webster, with which it shares similar body proportions and enlarged bulbus of median lobe of aedeagus. However, these differences may not necessarily indicate a close relationship between these species.</p></tp:treatment-sec></tp:taxon-treatment>
