# Supplementary material for: Twelve new species and fifty-three new provincial distribution records of Aleocharinae rove beetles of Saskatchewan, Canada (Coleoptera, Staphylinidae)
Source: Zookeys. 2016 Aug 11;(610):45–112. doi: 10.3897/zookeys.610.9361 (PMC4992812; doi:10.3897/zookeys.610.9361)
Supplement: XML Treatment for Atheta (Dimetrota) terranovae [file zookeys.610.9361-treatment15.xml]

<!DOCTYPE tp:taxon-treatment
  PUBLIC "-//TaxonX//DTD Taxonomic Treatment Publishing DTD v0 20100105//EN" "tax-treatment-NSO.dtd">
<tp:taxon-treatment xmlns:tp="http://www.plazi.org/taxpub"><tp:treatment-meta><kwd-group><label>Taxon classification</label><kwd><named-content content-type="kingdom">Animalia</named-content></kwd><kwd><named-content content-type="order">Coleoptera</named-content></kwd><kwd><named-content content-type="family">Staphylinidae</named-content></kwd></kwd-group><mixed-citation publication-type="journal"><person-group><name><surname>Klimaszewski</surname><given-names>Jan</given-names></name><name><surname>Larson</surname><given-names>David J.</given-names></name><name><surname>Labrecque</surname><given-names>Myriam</given-names></name><name><surname>Bourdon</surname><given-names>Caroline</given-names></name></person-group><article-title>Twelve new species and fifty-three new provincial distribution records of <tp:taxon-name><tp:taxon-name-part taxon-name-part-type="subfamily">Aleocharinae</tp:taxon-name-part></tp:taxon-name> rove beetles of Saskatchewan, Canada (<tp:taxon-name><tp:taxon-name-part taxon-name-part-type="order">Coleoptera</tp:taxon-name-part></tp:taxon-name>, <tp:taxon-name><tp:taxon-name-part taxon-name-part-type="family">Staphylinidae</tp:taxon-name-part></tp:taxon-name>)</article-title><source>Zookeys</source><day>11</day><month>8</month><year>2016</year><volume>2016</volume><issue>610</issue><fpage>45</fpage><lpage>112</lpage><pub-id pub-id-type="doi">10.3897/zookeys.610.9361</pub-id></mixed-citation></tp:treatment-meta><tp:nomenclature><tp:taxon-name>
              <tp:taxon-name-part taxon-name-part-type="genus">Atheta</tp:taxon-name-part> (<tp:taxon-name-part taxon-name-part-type="subgenus">Dimetrota</tp:taxon-name-part>) <tp:taxon-name-part taxon-name-part-type="species">terranovae</tp:taxon-name-part></tp:taxon-name><tp:taxon-authority>Klimaszewski &amp; Langor</tp:taxon-authority><tp:nomenclature-citation-list><tp:nomenclature-citation><tp:taxon-name/><comment>(for diagnosis and illustrations, see <xref ref-type="bibr" rid="B37">Klimaszewski et al. 2011</xref>, <xref ref-type="bibr" rid="B9">Brunke et al. 2012</xref>) </comment></tp:nomenclature-citation></tp:nomenclature-citation-list></tp:nomenclature><tp:treatment-sec sec-type="distribution" id="SECID0EPJAK"><title>Distribution.</title><table-wrap id="T13" position="float" orientation="portrait"><table id="TID0E2FDK" rules="all"><tbody><tr><td rowspan="1" colspan="1">Origin</td><td rowspan="1" colspan="1">Nearctic</td></tr><tr><td rowspan="1" colspan="1">Distribution</td><td rowspan="1" colspan="1">Canada: <abbrev xmlns:xlink="http://www.w3.org/1999/xlink" xlink:title="Labrador" id="ABBRID0ELKAK" xlink:type="simple">LB</abbrev>, <abbrev xmlns:xlink="http://www.w3.org/1999/xlink" xlink:title="New Brunswick" id="ABBRID0EOKAK" xlink:type="simple">NB</abbrev>, <abbrev xmlns:xlink="http://www.w3.org/1999/xlink" xlink:title="Newfoundland" id="ABBRID0ERKAK" xlink:type="simple">NF</abbrev>, <abbrev xmlns:xlink="http://www.w3.org/1999/xlink" xlink:title="Ontario" id="ABBRID0EUKAK" xlink:type="simple">ON</abbrev>, <abbrev xmlns:xlink="http://www.w3.org/1999/xlink" xlink:title="Quebec" id="ABBRID0EXKAK" xlink:type="simple">QC</abbrev>, <bold><abbrev xmlns:xlink="http://www.w3.org/1999/xlink" xlink:title="Saskatchewan" id="ABBRID0E2KAK" xlink:type="simple">SK</abbrev></bold>, <abbrev xmlns:xlink="http://www.w3.org/1999/xlink" xlink:title="Yukon Territory" id="ABBRID0E5KAK" xlink:type="simple">YT</abbrev></td></tr><tr><td rowspan="1" colspan="1">New provincial records</td><td rowspan="1" colspan="1">CANADA, <bold>Saskatchewan</bold>: Cypress Hills Park, Center Block: fire guard, 18-VIII-2014, old polypore fungus on dead lodgepole pine stump, D. Larson (<abbrev xmlns:xlink="http://www.w3.org/1999/xlink" content-type="institution" xlink:title="David Larson collection, Maple Creek, Saskatchewan, Canada" id="ABBRID0EKLAK" xlink:type="simple">DLC</abbrev>) 2 males; 7-IX-2014, spruce-aspen, D. Larson (<abbrev xmlns:xlink="http://www.w3.org/1999/xlink" content-type="institution" xlink:title="David Larson collection, Maple Creek, Saskatchewan, Canada" id="ABBRID0EOLAK" xlink:type="simple">DLC</abbrev>) 1 male, 1 female.</td></tr><tr><td rowspan="1" colspan="1">References</td><td rowspan="1" colspan="1">
                      <xref ref-type="bibr" rid="B37">Klimaszewski et al. 2011</xref>, <xref ref-type="bibr" rid="B9">Brunke et al. 2012</xref>, <xref ref-type="bibr" rid="B38">Klimaszewski et al. 2012</xref>, <xref ref-type="bibr" rid="B62">Webster et al. 2012</xref>, <xref ref-type="bibr" rid="B7">Bousquet et al. 2013</xref></td></tr></tbody></table></table-wrap></tp:treatment-sec><!--PageBreak--><tp:treatment-sec sec-type="natural history" id="SECID0EOMAK"><title>Natural history.</title><p>This species is frequently associated with forest mushrooms. In <abbrev xmlns:xlink="http://www.w3.org/1999/xlink" xlink:title="Saskatchewan" id="ABBRID0EUMAK" xlink:type="simple">SK</abbrev>, specimens were captured from an old polypore fungus on dead lodgepole pine stump, and in spruce-aspen forest, in August and September. In <abbrev xmlns:xlink="http://www.w3.org/1999/xlink" xlink:title="Newfoundland" id="ABBRID0EXMAK" xlink:type="simple">NF</abbrev>, adults were collected from June to August in carrion-baited and unbaited pitfall traps and in flight intercept traps in many forest types (coniferous, mixedwood and deciduous), and some adults were found in rotting mushrooms in forests (<xref ref-type="bibr" rid="B37">Klimaszewski et al. 2011</xref>). In <abbrev xmlns:xlink="http://www.w3.org/1999/xlink" xlink:title="Yukon Territory" id="ABBRID0E5MAK" xlink:type="simple">YT</abbrev>, specimens were found in mushrooms, in birch and mixed pine and willow forests, and white spruce and feathermoss forest in July and August (<xref ref-type="bibr" rid="B38">Klimaszewski et al. 2012</xref>). Most specimens from <abbrev xmlns:xlink="http://www.w3.org/1999/xlink" xlink:title="New Brunswick" id="ABBRID0EFNAK" xlink:type="simple">NB</abbrev> were collected from fresh and decaying gilled mushrooms. One individual was collected from a rotting lobster mushroom and another from a coral mushroom on a spruce log (<xref ref-type="bibr" rid="B62">Webster et al. 2012</xref>). This species was found in mixed forests, mature red spruce forests with red maple or birch, a black spruce forest, an eastern white cedar swamp, and a red oak forest (<xref ref-type="bibr" rid="B62">Webster et al. 2012</xref>). Adults from New Brunswick were collected during August, September (most specimens), and October (<xref ref-type="bibr" rid="B62">Webster et al. 2012</xref>).</p></tp:treatment-sec><ref-list><ref id="B37"><mixed-citation xmlns:xlink="http://www.w3.org/1999/xlink" xlink:type="simple">
          <person-group><name name-style="western"><surname>Klimaszewski</surname><given-names>J</given-names></name><name name-style="western"><surname>Langor</surname><given-names>D</given-names></name><name name-style="western"><surname>Pelletier</surname><given-names>G</given-names></name><name name-style="western"><surname>Bourdon</surname><given-names>C</given-names></name><name name-style="western"><surname>Perdereau</surname><given-names>L</given-names></name></person-group> (<year>2011</year>) <source>Aleocharine beetles (<tp:taxon-name><tp:taxon-name-part taxon-name-part-type="order">Coleoptera</tp:taxon-name-part></tp:taxon-name>, <tp:taxon-name><tp:taxon-name-part taxon-name-part-type="family">Staphylinidae</tp:taxon-name-part></tp:taxon-name>) of the province of Newfoundland and Labrador, Canada.</source> <publisher-name>Pensoft Publishers</publisher-name>, <publisher-loc>Sofia-Moscow</publisher-loc>, <size units="page">313 pp</size>.</mixed-citation></ref><ref id="B9"><mixed-citation xmlns:xlink="http://www.w3.org/1999/xlink" xlink:type="simple">
          <person-group><name name-style="western"><surname>Brunke</surname><given-names>AJ</given-names></name><name name-style="western"><surname>Klimaszewski</surname><given-names>J</given-names></name><name name-style="western"><surname>Dorval</surname><given-names>JA</given-names></name><name name-style="western"><surname>Bourdon</surname><given-names>C</given-names></name><name name-style="western"><surname>Paiero</surname><given-names>SM</given-names></name><name name-style="western"><surname>Marshall</surname><given-names>SA</given-names></name></person-group> (<year>2012</year>) <article-title>New species and distributional records of <tp:taxon-name><tp:taxon-name-part taxon-name-part-type="subfamily">Aleocharinae</tp:taxon-name-part></tp:taxon-name> (<tp:taxon-name><tp:taxon-name-part taxon-name-part-type="order">Coleoptera</tp:taxon-name-part></tp:taxon-name>, <tp:taxon-name><tp:taxon-name-part taxon-name-part-type="family">Staphylinidae</tp:taxon-name-part></tp:taxon-name>) from Ontario, Canada, with a checklist of recorded species.</article-title> <source>ZooKeys</source> <volume>186</volume>: <fpage>119</fpage>–<lpage>206</lpage>. doi: <ext-link xlink:type="simple" ext-link-type="doi" xlink:href="10.3897/zookeys.186.2947">10.3897/zookeys.186.2947</ext-link></mixed-citation></ref><ref id="B38"><mixed-citation xmlns:xlink="http://www.w3.org/1999/xlink" xlink:type="simple">
          <person-group><name name-style="western"><surname>Klimaszewski</surname><given-names>J</given-names></name><name name-style="western"><surname>Godin</surname><given-names>B</given-names></name><name name-style="western"><surname>Bourdon</surname><given-names>C</given-names></name></person-group> (<year>2012</year>) <article-title>Further contributions to the aleocharine fauna of the Yukon Territory, Canada (<tp:taxon-name><tp:taxon-name-part taxon-name-part-type="order">Coleoptera</tp:taxon-name-part></tp:taxon-name>, <tp:taxon-name><tp:taxon-name-part taxon-name-part-type="family">Staphylinidae</tp:taxon-name-part></tp:taxon-name>).</article-title> <source>ZooKeys</source> <volume>186</volume>: <fpage>207</fpage>–<lpage>237</lpage>. doi: <ext-link xlink:type="simple" ext-link-type="doi" xlink:href="10.3897/zookeys.186.2674">10.3897/zookeys.186.2674</ext-link></mixed-citation></ref><ref id="B62"><mixed-citation xmlns:xlink="http://www.w3.org/1999/xlink" xlink:type="simple">
          <person-group><name name-style="western"><surname>Webster</surname><given-names>RP</given-names></name><name name-style="western"><surname>Klimaszewski</surname><given-names>J</given-names></name><name name-style="western"><surname>Sweeney</surname><given-names>JD</given-names></name><name name-style="western"><surname>DeMerchant</surname><given-names>I</given-names></name></person-group> (<year>2012</year>) <article-title>New <tp:taxon-name><tp:taxon-name-part taxon-name-part-type="family">Staphylinidae</tp:taxon-name-part></tp:taxon-name> <tp:taxon-name><tp:taxon-name-part taxon-name-part-type="order">Coleoptera</tp:taxon-name-part></tp:taxon-name>) records with new collection data from New Brunswick, and an addition to the fauna of Quebec, Canada: <tp:taxon-name><tp:taxon-name-part taxon-name-part-type="subfamily">Aleocharinae</tp:taxon-name-part></tp:taxon-name>.</article-title> <source>ZooKeys</source> <volume>186</volume>: <fpage>83</fpage>–<lpage>118</lpage>. doi: <ext-link xlink:type="simple" ext-link-type="doi" xlink:href="10.3897/zookeys.186.2655">10.3897/zookeys.186.2655</ext-link></mixed-citation></ref><ref id="B7"><mixed-citation xmlns:xlink="http://www.w3.org/1999/xlink" xlink:type="simple">
          <person-group><name name-style="western"><surname>Bousquet</surname><given-names>Y</given-names></name><name name-style="western"><surname>Bouchard</surname><given-names>P</given-names></name><name name-style="western"><surname>Davies</surname><given-names>AE</given-names></name><name name-style="western"><surname>Sikes</surname><given-names>D</given-names></name></person-group> (<year>2013</year>) <source>Checklist of beetles (<tp:taxon-name><tp:taxon-name-part taxon-name-part-type="order">Coleoptera</tp:taxon-name-part></tp:taxon-name>) of Canada and Alaska.</source> <publisher-name>Pensoft Publishers</publisher-name>, <publisher-loc>Sofia-Moscow</publisher-loc>, <size units="page">402 pp</size>.</mixed-citation></ref></ref-list></tp:taxon-treatment>
