# Supplementary material for: Twelve new species and fifty-three new provincial distribution records of Aleocharinae rove beetles of Saskatchewan, Canada (Coleoptera, Staphylinidae)
Source: Zookeys. 2016 Aug 11;(610):45–112. doi: 10.3897/zookeys.610.9361 (PMC4992812; doi:10.3897/zookeys.610.9361)
Supplement: XML Treatment for Atheta (Microdota) pseudopittionii [file zookeys.610.9361-treatment16.xml]

<!DOCTYPE tp:taxon-treatment
  PUBLIC "-//TaxonX//DTD Taxonomic Treatment Publishing DTD v0 20100105//EN" "tax-treatment-NSO.dtd">
<tp:taxon-treatment xmlns:tp="http://www.plazi.org/taxpub"><tp:treatment-meta><kwd-group><label>Taxon classification</label><kwd><named-content content-type="kingdom">Animalia</named-content></kwd><kwd><named-content content-type="order">Coleoptera</named-content></kwd><kwd><named-content content-type="family">Staphylinidae</named-content></kwd></kwd-group><mixed-citation publication-type="journal"><person-group><name><surname>Klimaszewski</surname><given-names>Jan</given-names></name><name><surname>Larson</surname><given-names>David J.</given-names></name><name><surname>Labrecque</surname><given-names>Myriam</given-names></name><name><surname>Bourdon</surname><given-names>Caroline</given-names></name></person-group><article-title>Twelve new species and fifty-three new provincial distribution records of <tp:taxon-name><tp:taxon-name-part taxon-name-part-type="subfamily">Aleocharinae</tp:taxon-name-part></tp:taxon-name> rove beetles of Saskatchewan, Canada (<tp:taxon-name><tp:taxon-name-part taxon-name-part-type="order">Coleoptera</tp:taxon-name-part></tp:taxon-name>, <tp:taxon-name><tp:taxon-name-part taxon-name-part-type="family">Staphylinidae</tp:taxon-name-part></tp:taxon-name>)</article-title><source>Zookeys</source><day>11</day><month>8</month><year>2016</year><volume>2016</volume><issue>610</issue><fpage>45</fpage><lpage>112</lpage><pub-id pub-id-type="doi">10.3897/zookeys.610.9361</pub-id></mixed-citation></tp:treatment-meta><tp:nomenclature><tp:taxon-name>
              <tp:taxon-name-part taxon-name-part-type="genus">Atheta</tp:taxon-name-part> (<tp:taxon-name-part taxon-name-part-type="subgenus">Microdota</tp:taxon-name-part>) <tp:taxon-name-part taxon-name-part-type="species">pseudopittionii</tp:taxon-name-part><object-id xmlns:xlink="http://www.w3.org/1999/xlink" content-type="zoobank" xlink:type="simple">http://zoobank.org/9D833E80-70C3-4EBF-9ADC-5AFACB0D09BE</object-id></tp:taxon-name><tp:taxon-authority>Klimaszewski &amp; Larson</tp:taxon-authority><tp:taxon-status xmlns:xlink="http://www.w3.org/1999/xlink" xlink:type="simple">sp. n.</tp:taxon-status><xref ref-type="fig" rid="F4">Figs 21–28</xref><!--PageBreak--><!--PageBreak--></tp:nomenclature><tp:treatment-sec sec-type="materials" id="SECID0EEPAK"><title>Holotype (male).</title><p>Canada, Saskatchewan, Larson Ranch, Hwy 21, 16 km S Maple Creek, 7-IX-2010, ex <italic><tp:taxon-name><tp:taxon-name-part taxon-name-part-type="genus">Lepiota</tp:taxon-name-part> <tp:taxon-name-part taxon-name-part-type="species">rhacodes</tp:taxon-name-part></tp:taxon-name></italic>, D. Larson (<abbrev xmlns:xlink="http://www.w3.org/1999/xlink" content-type="institution" xlink:title="Natural Resources Canada, Canadian Forest Service, Laurentian Forestry Centre, R. Martineau Insectarium, Quebec City, Quebec, Canada" id="ABBRID0EUPAK" xlink:type="simple">LFC</abbrev>). <bold>Paratypes</bold>. Canada, Saskatchewan, Larson Ranch, Hwy 21, 16 km S Maple Creek: 25-VI-2008, carrion trap, D. Larson (<named-content xmlns:xlink="http://www.w3.org/1999/xlink" content-type="dwc:institutional_code" xlink:type="simple">CNC</named-content>) 1 male, 1 female; 8-VII-2013, mushrooms, D. Larson (<named-content xmlns:xlink="http://www.w3.org/1999/xlink" content-type="dwc:institutional_code" xlink:type="simple">CNC</named-content>, <abbrev xmlns:xlink="http://www.w3.org/1999/xlink" content-type="institution" xlink:title="Natural Resources Canada, Canadian Forest Service, Laurentian Forestry Centre, R. Martineau Insectarium, Quebec City, Quebec, Canada" id="ABBRID0ECQAK" xlink:type="simple">LFC</abbrev>) 1 male, 3 females; 15-VII-2014, decaying polypore mushroom, D. Larson (<abbrev xmlns:xlink="http://www.w3.org/1999/xlink" content-type="institution" xlink:title="David Larson collection, Maple Creek, Saskatchewan, Canada" id="ABBRID0EGQAK" xlink:type="simple">DLC</abbrev>, <abbrev xmlns:xlink="http://www.w3.org/1999/xlink" content-type="institution" xlink:title="Natural Resources Canada, Canadian Forest Service, Laurentian Forestry Centre, R. Martineau Insectarium, Quebec City, Quebec, Canada" id="ABBRID0EKQAK" xlink:type="simple">LFC</abbrev>) 2 females; 6-VIII-2013, ex <italic><tp:taxon-name><tp:taxon-name-part taxon-name-part-type="genus">Lepiota</tp:taxon-name-part> <tp:taxon-name-part taxon-name-part-type="species">rhacodes</tp:taxon-name-part></tp:taxon-name></italic>, D. Larson (<abbrev xmlns:xlink="http://www.w3.org/1999/xlink" content-type="institution" xlink:title="David Larson collection, Maple Creek, Saskatchewan, Canada" id="ABBRID0EYQAK" xlink:type="simple">DLC</abbrev>, <abbrev xmlns:xlink="http://www.w3.org/1999/xlink" content-type="institution" xlink:title="Natural Resources Canada, Canadian Forest Service, Laurentian Forestry Centre, R. Martineau Insectarium, Quebec City, Quebec, Canada" id="ABBRID0E3QAK" xlink:type="simple">LFC</abbrev>) 3 males; 7-IX-2010, ex <italic><tp:taxon-name><tp:taxon-name-part taxon-name-part-type="genus">Lepiota</tp:taxon-name-part> <tp:taxon-name-part taxon-name-part-type="species">rhacodes</tp:taxon-name-part></tp:taxon-name></italic>, D. Larson (<abbrev xmlns:xlink="http://www.w3.org/1999/xlink" content-type="institution" xlink:title="David Larson collection, Maple Creek, Saskatchewan, Canada" id="ABBRID0EKRAK" xlink:type="simple">DLC</abbrev>) 1 male, 2 females.</p></tp:treatment-sec><tp:treatment-sec sec-type="etymology" id="SECID0EORAK"><title>Etymology.</title><p>The species name <italic><tp:taxon-name><tp:taxon-name-part taxon-name-part-type="species">pseudopittionii</tp:taxon-name-part></tp:taxon-name></italic> derived from the prefix <italic>pseudo</italic>- (false) and the specific name of European species <italic><tp:taxon-name><tp:taxon-name-part taxon-name-part-type="genus">Atheta</tp:taxon-name-part> <tp:taxon-name-part taxon-name-part-type="species">pittionii</tp:taxon-name-part></tp:taxon-name></italic> Scheerpeltz, to which it is similar externally and has similar genitalia.</p></tp:treatment-sec><tp:treatment-sec sec-type="diagnosis" id="SECID0EKSAK"><title>Diagnosis.</title><p>Body narrowly subparallel (Fig. <xref ref-type="fig" rid="F4">21</xref>), length 1.9-2.0 mm, uniformly black with tarsi yellowish; head, pronotum and elytra finely and sparsely punctate and pubescent, punctures small; integument strongly glossy, more so on abdomen, with meshed microsculpture; pronotum transverse, distinctly narrower than elytra, with pubescence directed obliquely anteriad anteriorly and obliquely posteriad posteriorly from median line of disc (Fig. <xref ref-type="fig" rid="F4">21</xref>); elytra at suture distinctly longer than pronotum (Fig. <xref ref-type="fig" rid="F4">21</xref>); abdomen subparallel. MALE. Tergite VIII truncate apically and slightly emarginate (Fig. <xref ref-type="fig" rid="F4">24</xref>); sternite VIII rounded apically (Fig. <xref ref-type="fig" rid="F4">25</xref>). Median lobe of aedeagus with large oval bulbus, and short and broadly triangular tubus in dorsal view (Fig. <xref ref-type="fig" rid="F4">23</xref>), in lateral view tubus arcuate with base near bulbus sinuate (Fig. <xref ref-type="fig" rid="F4">22</xref>); internal sac structures as illustrated (Figs <xref ref-type="fig" rid="F4">22</xref>, <xref ref-type="fig" rid="F4">23</xref>). FEMALE. Tergite VIII truncate apically (Fig. <xref ref-type="fig" rid="F4">26</xref>); sternite VIII broadly arcuate apically (Fig. <xref ref-type="fig" rid="F4">27</xref>); spermatheca with spherical capsule bearing narrow apical invagination, stem narrow, and with a small coiled apex (Fig. <xref ref-type="fig" rid="F4">28</xref>).</p><fig id="F4" position="float" orientation="portrait"><label>Figures 21–28.</label><caption><p>
          <tp:taxon-name><tp:taxon-name-part taxon-name-part-type="genus">Atheta</tp:taxon-name-part> (<tp:taxon-name-part taxon-name-part-type="subgenus">Microdota</tp:taxon-name-part>) <tp:taxon-name-part taxon-name-part-type="species">pseudopittionii</tp:taxon-name-part></tp:taxon-name> Klimaszewski &amp; Larson, sp. n.: <bold>21</bold> habitus in dorsal view <bold>22</bold> median lobe of aedeagus in lateral view, and <bold>23</bold> in dorsal view <bold>24</bold> male tergite VIII <bold>25</bold> male sternite VIII <bold>26</bold> female tergite VIII <bold>27</bold> female sternite VIII <bold>28</bold> spermatheca in lateral view;. Scale bar for habitus = 1 mm, and the remaining scale bars = 0.2 mm.</p></caption><graphic xmlns:xlink="http://www.w3.org/1999/xlink" xlink:href="zookeys-610-045-g004.jpg" position="float" orientation="portrait" xlink:type="simple" id="oo_98928.jpg"/></fig><p>This species is very similar to European <italic><tp:taxon-name><tp:taxon-name-part taxon-name-part-type="genus">Atheta</tp:taxon-name-part> <tp:taxon-name-part taxon-name-part-type="species">pittionii</tp:taxon-name-part></tp:taxon-name></italic> Scheerpeltz, from which it differs by broader and more elongate elytra, larger bulbus of median lobe of aedeagus in dorsal view (Fig. <xref ref-type="fig" rid="F4">23</xref>), more sinuate base of tubus of median lobe of aedeagus in lateral view (Fig. <xref ref-type="fig" rid="F4">22</xref>), and differently shaped complex structures of the internal sac (Figs <xref ref-type="fig" rid="F4">22</xref>, <xref ref-type="fig" rid="F4">23</xref>). For genitalia of <italic><tp:taxon-name><tp:taxon-name-part taxon-name-part-type="genus">Atheta</tp:taxon-name-part> <tp:taxon-name-part taxon-name-part-type="species">pittionii</tp:taxon-name-part></tp:taxon-name></italic>, see <xref ref-type="bibr" rid="B8">Brundin (1948)</xref> [under the name of <italic><tp:taxon-name><tp:taxon-name-part taxon-name-part-type="genus">Atheta</tp:taxon-name-part> <tp:taxon-name-part taxon-name-part-type="species">parvicornis</tp:taxon-name-part></tp:taxon-name></italic>].</p></tp:treatment-sec><tp:treatment-sec sec-type="distribution" id="SECID0E6WAK"><title>Distribution.</title><p>Adults are known only from <abbrev xmlns:xlink="http://www.w3.org/1999/xlink" xlink:title="Saskatchewan" id="ABBRID0EFXAK" xlink:type="simple">SK</abbrev>.</p></tp:treatment-sec><tp:treatment-sec sec-type="natural history" id="SECID0EIXAK"><title>Natural history.</title><p>Most adults of this species were collected from Shaggy parasol mushrooms, <italic><tp:taxon-name><tp:taxon-name-part taxon-name-part-type="genus">Chlorophyllum</tp:taxon-name-part> <tp:taxon-name-part taxon-name-part-type="species">rhacodes</tp:taxon-name-part></tp:taxon-name></italic> (=<italic><tp:taxon-name><tp:taxon-name-part taxon-name-part-type="genus">Lepiota</tp:taxon-name-part> <tp:taxon-name-part taxon-name-part-type="species">rhacodes</tp:taxon-name-part></tp:taxon-name></italic>), from unspecified mushrooms, and from carrion.</p><!--PageBreak--><!--PageBreak--></tp:treatment-sec><ref-list><ref id="B8"><mixed-citation xmlns:xlink="http://www.w3.org/1999/xlink" xlink:type="simple">
          <person-group><name name-style="western"><surname>Brundin</surname><given-names>L</given-names></name></person-group> (<year>1948</year>) <article-title><italic><tp:taxon-name><tp:taxon-name-part taxon-name-part-type="genus">Microdota</tp:taxon-name-part></tp:taxon-name></italic>-Studien. (Col. <tp:taxon-name><tp:taxon-name-part taxon-name-part-type="family">Staphylinidae</tp:taxon-name-part></tp:taxon-name>).</article-title> <source>Entomologisk Tidskrift</source> <volume>69</volume>: <fpage>8</fpage>–<lpage>66</lpage>. [pls. I-XIII]</mixed-citation></ref></ref-list></tp:taxon-treatment>
