# Supplementary material for: Twelve new species and fifty-three new provincial distribution records of Aleocharinae rove beetles of Saskatchewan, Canada (Coleoptera, Staphylinidae)
Source: Zookeys. 2016 Aug 11;(610):45–112. doi: 10.3897/zookeys.610.9361 (PMC4992812; doi:10.3897/zookeys.610.9361)
Supplement: XML Treatment for Atheta (Microdota) riparia [file zookeys.610.9361-treatment17.xml]

<!DOCTYPE tp:taxon-treatment
  PUBLIC "-//TaxonX//DTD Taxonomic Treatment Publishing DTD v0 20100105//EN" "tax-treatment-NSO.dtd">
<tp:taxon-treatment xmlns:tp="http://www.plazi.org/taxpub"><tp:treatment-meta><kwd-group><label>Taxon classification</label><kwd><named-content content-type="kingdom">Animalia</named-content></kwd><kwd><named-content content-type="order">Coleoptera</named-content></kwd><kwd><named-content content-type="family">Staphylinidae</named-content></kwd></kwd-group><mixed-citation publication-type="journal"><person-group><name><surname>Klimaszewski</surname><given-names>Jan</given-names></name><name><surname>Larson</surname><given-names>David J.</given-names></name><name><surname>Labrecque</surname><given-names>Myriam</given-names></name><name><surname>Bourdon</surname><given-names>Caroline</given-names></name></person-group><article-title>Twelve new species and fifty-three new provincial distribution records of <tp:taxon-name><tp:taxon-name-part taxon-name-part-type="subfamily">Aleocharinae</tp:taxon-name-part></tp:taxon-name> rove beetles of Saskatchewan, Canada (<tp:taxon-name><tp:taxon-name-part taxon-name-part-type="order">Coleoptera</tp:taxon-name-part></tp:taxon-name>, <tp:taxon-name><tp:taxon-name-part taxon-name-part-type="family">Staphylinidae</tp:taxon-name-part></tp:taxon-name>)</article-title><source>Zookeys</source><day>11</day><month>8</month><year>2016</year><volume>2016</volume><issue>610</issue><fpage>45</fpage><lpage>112</lpage><pub-id pub-id-type="doi">10.3897/zookeys.610.9361</pub-id></mixed-citation></tp:treatment-meta><tp:nomenclature><tp:taxon-name>
              <tp:taxon-name-part taxon-name-part-type="genus">Atheta</tp:taxon-name-part> (<tp:taxon-name-part taxon-name-part-type="subgenus">Microdota</tp:taxon-name-part>) <tp:taxon-name-part taxon-name-part-type="species">riparia</tp:taxon-name-part></tp:taxon-name><tp:taxon-authority>Klimaszewski &amp; Godin</tp:taxon-authority><tp:nomenclature-citation-list><tp:nomenclature-citation><tp:taxon-name/><comment>(for details and body image, see <xref ref-type="bibr" rid="B38">Klimaszewski et al. 2012</xref>) </comment></tp:nomenclature-citation></tp:nomenclature-citation-list></tp:nomenclature><tp:treatment-sec sec-type="distribution" id="SECID0ERZAK"><title>Distribution.</title><table-wrap id="T14" position="float" orientation="portrait"><table id="TID0EVIDK" rules="all"><tbody><tr><td rowspan="1" colspan="1">Origin</td><td rowspan="1" colspan="1">Nearctic</td></tr><tr><td rowspan="1" colspan="1">Distribution</td><td rowspan="1" colspan="1">Canada: <bold><abbrev xmlns:xlink="http://www.w3.org/1999/xlink" xlink:title="Saskatchewan" id="ABBRID0EO1AK" xlink:type="simple">SK</abbrev></bold>, <abbrev xmlns:xlink="http://www.w3.org/1999/xlink" xlink:title="Yukon Territory" id="ABBRID0ER1AK" xlink:type="simple">YT</abbrev></td></tr><tr><td rowspan="1" colspan="1">New provincial records</td><td rowspan="1" colspan="1">CANADA, <bold>Saskatchewan</bold>: Cypress Hills Park, Center Block: fire guard, Sucker Creek, 23-VI-2014, aspen woodland bracket/gilled fungi, D. Larson (<abbrev xmlns:xlink="http://www.w3.org/1999/xlink" content-type="institution" xlink:title="David Larson collection, Maple Creek, Saskatchewan, Canada" id="ABBRID0E41AK" xlink:type="simple">DLC</abbrev>) 1 male; 7-IX-2014, spruce-aspen, D. Larson (<abbrev xmlns:xlink="http://www.w3.org/1999/xlink" content-type="institution" xlink:title="David Larson collection, Maple Creek, Saskatchewan, Canada" id="ABBRID0EB2AK" xlink:type="simple">DLC</abbrev>) 1 male.</td></tr><tr><td rowspan="1" colspan="1">References</td><td rowspan="1" colspan="1">
                      <xref ref-type="bibr" rid="B38">Klimaszewski et al. 2012</xref>, <xref ref-type="bibr" rid="B7">Bousquet et al. 2013</xref></td></tr></tbody></table></table-wrap></tp:treatment-sec><!--PageBreak--><!--PageBreak--><tp:treatment-sec sec-type="natural history" id="SECID0EW2AK"><title>Natural history.</title><p>One <abbrev xmlns:xlink="http://www.w3.org/1999/xlink" xlink:title="Saskatchewan" id="ABBRID0E32AK" xlink:type="simple">SK</abbrev> male was captured in bracket/gilled fungi in aspen woodland in June, and the other from spruce-aspen woodland in September. In <abbrev xmlns:xlink="http://www.w3.org/1999/xlink" xlink:title="Yukon Territory" id="ABBRID0E62AK" xlink:type="simple">YT</abbrev>, two males were captured by sifting litter in mixed aspen and white spruce forest in September, and one female was found on a mushroom in August (<xref ref-type="bibr" rid="B38">Klimaszewski et al. 2012</xref>).</p></tp:treatment-sec><ref-list><ref id="B38"><mixed-citation xmlns:xlink="http://www.w3.org/1999/xlink" xlink:type="simple">
          <person-group><name name-style="western"><surname>Klimaszewski</surname><given-names>J</given-names></name><name name-style="western"><surname>Godin</surname><given-names>B</given-names></name><name name-style="western"><surname>Bourdon</surname><given-names>C</given-names></name></person-group> (<year>2012</year>) <article-title>Further contributions to the aleocharine fauna of the Yukon Territory, Canada (<tp:taxon-name><tp:taxon-name-part taxon-name-part-type="order">Coleoptera</tp:taxon-name-part></tp:taxon-name>, <tp:taxon-name><tp:taxon-name-part taxon-name-part-type="family">Staphylinidae</tp:taxon-name-part></tp:taxon-name>).</article-title> <source>ZooKeys</source> <volume>186</volume>: <fpage>207</fpage>–<lpage>237</lpage>. doi: <ext-link xlink:type="simple" ext-link-type="doi" xlink:href="10.3897/zookeys.186.2674">10.3897/zookeys.186.2674</ext-link></mixed-citation></ref><ref id="B7"><mixed-citation xmlns:xlink="http://www.w3.org/1999/xlink" xlink:type="simple">
          <person-group><name name-style="western"><surname>Bousquet</surname><given-names>Y</given-names></name><name name-style="western"><surname>Bouchard</surname><given-names>P</given-names></name><name name-style="western"><surname>Davies</surname><given-names>AE</given-names></name><name name-style="western"><surname>Sikes</surname><given-names>D</given-names></name></person-group> (<year>2013</year>) <source>Checklist of beetles (<tp:taxon-name><tp:taxon-name-part taxon-name-part-type="order">Coleoptera</tp:taxon-name-part></tp:taxon-name>) of Canada and Alaska.</source> <publisher-name>Pensoft Publishers</publisher-name>, <publisher-loc>Sofia-Moscow</publisher-loc>, <size units="page">402 pp</size>.</mixed-citation></ref></ref-list></tp:taxon-treatment>
