# Supplementary material for: Twelve new species and fifty-three new provincial distribution records of Aleocharinae rove beetles of Saskatchewan, Canada (Coleoptera, Staphylinidae)
Source: Zookeys. 2016 Aug 11;(610):45–112. doi: 10.3897/zookeys.610.9361 (PMC4992812; doi:10.3897/zookeys.610.9361)
Supplement: XML Treatment for Atheta (Microdota) spermathecorum [file zookeys.610.9361-treatment18.xml]

<!DOCTYPE tp:taxon-treatment
  PUBLIC "-//TaxonX//DTD Taxonomic Treatment Publishing DTD v0 20100105//EN" "tax-treatment-NSO.dtd">
<tp:taxon-treatment xmlns:tp="http://www.plazi.org/taxpub"><tp:treatment-meta><kwd-group><label>Taxon classification</label><kwd><named-content content-type="kingdom">Animalia</named-content></kwd><kwd><named-content content-type="order">Coleoptera</named-content></kwd><kwd><named-content content-type="family">Staphylinidae</named-content></kwd></kwd-group><mixed-citation publication-type="journal"><person-group><name><surname>Klimaszewski</surname><given-names>Jan</given-names></name><name><surname>Larson</surname><given-names>David J.</given-names></name><name><surname>Labrecque</surname><given-names>Myriam</given-names></name><name><surname>Bourdon</surname><given-names>Caroline</given-names></name></person-group><article-title>Twelve new species and fifty-three new provincial distribution records of <tp:taxon-name><tp:taxon-name-part taxon-name-part-type="subfamily">Aleocharinae</tp:taxon-name-part></tp:taxon-name> rove beetles of Saskatchewan, Canada (<tp:taxon-name><tp:taxon-name-part taxon-name-part-type="order">Coleoptera</tp:taxon-name-part></tp:taxon-name>, <tp:taxon-name><tp:taxon-name-part taxon-name-part-type="family">Staphylinidae</tp:taxon-name-part></tp:taxon-name>)</article-title><source>Zookeys</source><day>11</day><month>8</month><year>2016</year><volume>2016</volume><issue>610</issue><fpage>45</fpage><lpage>112</lpage><pub-id pub-id-type="doi">10.3897/zookeys.610.9361</pub-id></mixed-citation></tp:treatment-meta><tp:nomenclature><tp:taxon-name>
              <tp:taxon-name-part taxon-name-part-type="genus">Atheta</tp:taxon-name-part> (<tp:taxon-name-part taxon-name-part-type="subgenus">Microdota</tp:taxon-name-part>) <tp:taxon-name-part taxon-name-part-type="species">spermathecorum</tp:taxon-name-part><object-id xmlns:xlink="http://www.w3.org/1999/xlink" content-type="zoobank" xlink:type="simple">http://zoobank.org/8561AFDD-2420-4FC5-8B6D-F1AED26157B7</object-id></tp:taxon-name><tp:taxon-authority>Klimaszewski &amp; Larson</tp:taxon-authority><tp:taxon-status xmlns:xlink="http://www.w3.org/1999/xlink" xlink:type="simple">sp. n.</tp:taxon-status><xref ref-type="fig" rid="F5">Figs 29–32</xref></tp:nomenclature><tp:treatment-sec sec-type="materials" id="SECID0EU4AK"><title>Holotype</title><p>(female). Canada, Saskatchewan, Larson Ranch, Hwy 21, 16 km S Maple Creek, 8-VI-2014, D. Larson (<abbrev xmlns:xlink="http://www.w3.org/1999/xlink" content-type="institution" xlink:title="Natural Resources Canada, Canadian Forest Service, Laurentian Forestry Centre, R. Martineau Insectarium, Quebec City, Quebec, Canada" id="ABBRID0E14AK" xlink:type="simple">LFC</abbrev>). <bold>Paratypes</bold>. Canada, Saskatchewan, Larson Ranch, Hwy 21, 16 km S Maple Creek: 29-V-2012 (<abbrev xmlns:xlink="http://www.w3.org/1999/xlink" content-type="institution" xlink:title="Natural Resources Canada, Canadian Forest Service, Laurentian Forestry Centre, R. Martineau Insectarium, Quebec City, Quebec, Canada" id="ABBRID0EA5AK" xlink:type="simple">LFC</abbrev>) 1 female; 30-V-2014, D. Larson (<named-content xmlns:xlink="http://www.w3.org/1999/xlink" content-type="dwc:institutional_code" xlink:type="simple">CNC</named-content>) 1 female; 17-VII-2014, decaying polypore mushroom, D. Larson (<named-content xmlns:xlink="http://www.w3.org/1999/xlink" content-type="dwc:institutional_code" xlink:type="simple">CNC</named-content>) 1 female; Belanger Creek, Frenchman Valley, 11-V-2013, D. Larson (<abbrev xmlns:xlink="http://www.w3.org/1999/xlink" content-type="institution" xlink:title="David Larson collection, Maple Creek, Saskatchewan, Canada" id="ABBRID0EM5AK" xlink:type="simple">DLC</abbrev>) 1 female; Harris Res., 10 km S Maple Creek, 20-V-2004, drift, D. Larson (<abbrev xmlns:xlink="http://www.w3.org/1999/xlink" content-type="institution" xlink:title="David Larson collection, Maple Creek, Saskatchewan, Canada" id="ABBRID0EQ5AK" xlink:type="simple">DLC</abbrev>) 1 female; Alberta, Lethbridge, 24-III-1964, D. Larson (<abbrev xmlns:xlink="http://www.w3.org/1999/xlink" content-type="institution" xlink:title="David Larson collection, Maple Creek, Saskatchewan, Canada" id="ABBRID0EU5AK" xlink:type="simple">DLC</abbrev>) 1 female.</p></tp:treatment-sec><tp:treatment-sec sec-type="etymology" id="SECID0EY5AK"><title>Etymology.</title><p>The species name <italic><tp:taxon-name><tp:taxon-name-part taxon-name-part-type="species">spermathecorum</tp:taxon-name-part></tp:taxon-name></italic> is derived from the name of spermatheca in reference to unusually shaped capsule of the spermatheca of this species.</p></tp:treatment-sec><tp:treatment-sec sec-type="diagnosis" id="SECID0EI6AK"><title>Diagnosis.</title><p>Body narrowly subparallel (Fig. <xref ref-type="fig" rid="F5">29</xref>), length 1.9-2.2 mm, uniformly black, legs with at least tarsi reddish-brown; head, pronotum and elytra finely and moderately densely punctate and pubescent, punctures small (Fig. <xref ref-type="fig" rid="F5">29</xref>); integument moderately glossy, more so on abdomen; pronotum transverse, narrower than elytra, with pubescence directed obliquely anteriad and posteriad posteriorly from median line of disc (Fig. <xref ref-type="fig" rid="F5">29</xref>); elytra at suture slightly longer than pronotum; abdomen subparallel (Fig. <xref ref-type="fig" rid="F5">29</xref>). MALE. Unknown. FEMALE. Tergite VIII truncate and slightly concave apically (Fig. <xref ref-type="fig" rid="F5">30</xref>); sternite VIII truncate and slightly emarginate apically (Fig. <xref ref-type="fig" rid="F5">31</xref>); spermatheca with irregularly-shaped capsule without apparent apical invagination, stem narrow, and with a single posterior coil bearing swollen apical part (Fig. <xref ref-type="fig" rid="F5">32</xref>).</p><fig id="F5" position="float" orientation="portrait"><label>Figures 29–32.</label><caption><p>
          <tp:taxon-name><tp:taxon-name-part taxon-name-part-type="genus">Atheta</tp:taxon-name-part> (<tp:taxon-name-part taxon-name-part-type="subgenus">Microdota</tp:taxon-name-part>) <tp:taxon-name-part taxon-name-part-type="species">spermathecorum</tp:taxon-name-part></tp:taxon-name> Klimaszewski &amp; Larson, sp. n. (female): <bold>29</bold> habitus in dorsal view <bold>30</bold> tergite VIII <bold>31</bold> sternite VIII <bold>32</bold> spermatheca. Scale bar for habitus = 1 mm, and the remaining scale bars = 0.2 mm.</p></caption><graphic xmlns:xlink="http://www.w3.org/1999/xlink" xlink:href="zookeys-610-045-g005.jpg" position="float" orientation="portrait" xlink:type="simple" id="oo_98929.jpg"/></fig><p>It is distinguished from all other Nearctic species of <italic><tp:taxon-name><tp:taxon-name-part taxon-name-part-type="genus">Atheta</tp:taxon-name-part></tp:taxon-name></italic>, subgenus <tp:taxon-name><tp:taxon-name-part taxon-name-part-type="subgenus">Microdota</tp:taxon-name-part></tp:taxon-name>, by the unique shape of spermatheca bearing bulbus apical projection on top of capsule (Fig. <xref ref-type="fig" rid="F5">32</xref>).</p></tp:treatment-sec><tp:treatment-sec sec-type="distribution" id="SECID0EACBK"><title>Distribution.</title><p>Adults are known from <abbrev xmlns:xlink="http://www.w3.org/1999/xlink" xlink:title="Saskatchewan" id="ABBRID0EGCBK" xlink:type="simple">SK</abbrev> and <abbrev xmlns:xlink="http://www.w3.org/1999/xlink" xlink:title="Alberta" id="ABBRID0EJCBK" xlink:type="simple">AB</abbrev>.</p></tp:treatment-sec><tp:treatment-sec sec-type="natural history" id="SECID0EMCBK"><title>Natural history.</title><p>Females were captured in March (Alberta), May and July (Saskatchewan): one was found in a decaying polypore mushroom and one was found in lake drift in May.</p></tp:treatment-sec></tp:taxon-treatment>
