# Supplementary material for: Twelve new species and fifty-three new provincial distribution records of Aleocharinae rove beetles of Saskatchewan, Canada (Coleoptera, Staphylinidae)
Source: Zookeys. 2016 Aug 11;(610):45–112. doi: 10.3897/zookeys.610.9361 (PMC4992812; doi:10.3897/zookeys.610.9361)
Supplement: XML Treatment for Atheta richardsoni [file zookeys.610.9361-treatment23.xml]

<!DOCTYPE tp:taxon-treatment
  PUBLIC "-//TaxonX//DTD Taxonomic Treatment Publishing DTD v0 20100105//EN" "tax-treatment-NSO.dtd">
<tp:taxon-treatment xmlns:tp="http://www.plazi.org/taxpub"><tp:treatment-meta><kwd-group><label>Taxon classification</label><kwd><named-content content-type="kingdom">Animalia</named-content></kwd><kwd><named-content content-type="order">Coleoptera</named-content></kwd><kwd><named-content content-type="family">Staphylinidae</named-content></kwd></kwd-group><mixed-citation publication-type="journal"><person-group><name><surname>Klimaszewski</surname><given-names>Jan</given-names></name><name><surname>Larson</surname><given-names>David J.</given-names></name><name><surname>Labrecque</surname><given-names>Myriam</given-names></name><name><surname>Bourdon</surname><given-names>Caroline</given-names></name></person-group><article-title>Twelve new species and fifty-three new provincial distribution records of <tp:taxon-name><tp:taxon-name-part taxon-name-part-type="subfamily">Aleocharinae</tp:taxon-name-part></tp:taxon-name> rove beetles of Saskatchewan, Canada (<tp:taxon-name><tp:taxon-name-part taxon-name-part-type="order">Coleoptera</tp:taxon-name-part></tp:taxon-name>, <tp:taxon-name><tp:taxon-name-part taxon-name-part-type="family">Staphylinidae</tp:taxon-name-part></tp:taxon-name>)</article-title><source>Zookeys</source><day>11</day><month>8</month><year>2016</year><volume>2016</volume><issue>610</issue><fpage>45</fpage><lpage>112</lpage><pub-id pub-id-type="doi">10.3897/zookeys.610.9361</pub-id></mixed-citation></tp:treatment-meta><tp:nomenclature><tp:taxon-name>
              <tp:taxon-name-part taxon-name-part-type="genus">Atheta</tp:taxon-name-part>
              <tp:taxon-name-part taxon-name-part-type="species">richardsoni</tp:taxon-name-part>
              <object-id xmlns:xlink="http://www.w3.org/1999/xlink" content-type="zoobank" xlink:type="simple">http://zoobank.org/D56426E0-874E-4E33-B620-5DB5EFA42097</object-id>
            </tp:taxon-name><tp:taxon-authority>Klimaszewski &amp; Larson</tp:taxon-authority><tp:taxon-status xmlns:xlink="http://www.w3.org/1999/xlink" xlink:type="simple">sp. n.</tp:taxon-status><xref ref-type="fig" rid="F6">Figs 33–40</xref><!--PageBreak--></tp:nomenclature><tp:treatment-sec sec-type="materials" id="SECID0ECZBK"><title>Holotype (male).</title><p>Canada, Saskatchewan, Hwy 21, 20 km N Maple Creek, 25-VI-2010, Gramma-stipa pasture, Richardson ground squirrel burrow, D. Larson (<abbrev xmlns:xlink="http://www.w3.org/1999/xlink" content-type="institution" xlink:title="Natural Resources Canada, Canadian Forest Service, Laurentian Forestry Centre, R. Martineau Insectarium, Quebec City, Quebec, Canada" id="ABBRID0EIZBK" xlink:type="simple">LFC</abbrev>). Paratype. Canada, Saskatchewan, Grassland National Park, W Block Larson’s Prairie Dog colony, 11-VI-2009, D. Larson (<abbrev xmlns:xlink="http://www.w3.org/1999/xlink" content-type="institution" xlink:title="Natural Resources Canada, Canadian Forest Service, Laurentian Forestry Centre, R. Martineau Insectarium, Quebec City, Quebec, Canada" id="ABBRID0EMZBK" xlink:type="simple">LFC</abbrev>) 1 female.</p></tp:treatment-sec><tp:treatment-sec sec-type="etymology" id="SECID0EQZBK"><title>Etymology.</title><p>This species name is derived from the surname of Sir John Richardson, the surgeon-naturalist who participated in 19th century British naval expeditions to the arctic coast of “British North America”, now Canada. In 1820 he discovered a new species of ground squirrel along the Saskatchewan River, which was later named after him as <italic><tp:taxon-name><tp:taxon-name-part taxon-name-part-type="genus">Urocitellus</tp:taxon-name-part> <tp:taxon-name-part taxon-name-part-type="species">richardsonii</tp:taxon-name-part></tp:taxon-name></italic>. The holotype of <italic><tp:taxon-name><tp:taxon-name-part taxon-name-part-type="genus">Atheta</tp:taxon-name-part> <tp:taxon-name-part taxon-name-part-type="species">richardsoni</tp:taxon-name-part></tp:taxon-name></italic> was found in a Richardson’s ground squirrel burrow.</p></tp:treatment-sec><tp:treatment-sec sec-type="diagnosis" id="SECID0EK1BK"><title>Diagnosis.</title><p>Body narrowly subparallel (Fig. <xref ref-type="fig" rid="F6">33</xref>), length 1.9 mm, dark brown, with appendages yellowish-brown; head, pronotum and elytra finely and densely punctate and pubescent, punctures small, all pubescence directed straight or obliquely posteriad; integument moderately glossy, more so on abdomen (Fig. <xref ref-type="fig" rid="F6">33</xref>); pronotum transverse, narrower than elytra, with pubescence directed straight posteriad on median line of disc (Fig. <xref ref-type="fig" rid="F6">33</xref>); elytra at suture about as long as pronotum (Fig. <xref ref-type="fig" rid="F6">33</xref>); abdomen subparallel. MALE. Tergite VIII truncate apically (Fig. <xref ref-type="fig" rid="F6">36</xref>); sternite VIII broadly rounded apically (Fig. <xref ref-type="fig" rid="F6">37</xref>). Median lobe of aedeagus with large oval bulbus and broad tubus rapidly tapering near apex in dorsal view (Fig. <xref ref-type="fig" rid="F6">35</xref>), in lateral view tubus straight and narrowly rounded at apex, strongly produced ventrally (Fig. <xref ref-type="fig" rid="F6">34</xref>); internal sac structures as illustrated (Figs <xref ref-type="fig" rid="F6">34</xref>, <xref ref-type="fig" rid="F6">35</xref>). FEMALE. Tergite VIII transverse and truncate apically (Fig. <xref ref-type="fig" rid="F6">38</xref>); sternite VIII broadly arcuate apically, antecostal suture strongly sinuate (Fig. <xref ref-type="fig" rid="F6">39</xref>); spermatheca with narrowly pitcher-shaped capsule and thin stem ending with enlarged, sac-like posterior part (Fig. <xref ref-type="fig" rid="F6">40</xref>).</p><fig id="F6" position="float" orientation="portrait"><label>Figures 33–40.</label><caption><p>
          <italic><tp:taxon-name><tp:taxon-name-part taxon-name-part-type="genus">Atheta</tp:taxon-name-part></tp:taxon-name></italic> (<italic>sensu lato</italic>) <italic><tp:taxon-name><tp:taxon-name-part taxon-name-part-type="species">richardsoni</tp:taxon-name-part></tp:taxon-name></italic> Klimaszewski &amp; Larson, sp. n.: <bold>33</bold> habitus in dorsal view <bold>34</bold> median lobe of aedeagus in lateral view, and <bold>35</bold> in dorsal view <bold>36</bold> tergite VIII <bold>37</bold> sternite VIII <bold>38</bold> female tergite VIII <bold>39</bold> female sternite VIII <bold>40</bold> spermatheca. Scale bar for habitus = 1 mm, and the remaining scale bars = 0.2 mm.</p></caption><graphic xmlns:xlink="http://www.w3.org/1999/xlink" xlink:href="zookeys-610-045-g006.jpg" position="float" orientation="portrait" xlink:type="simple" id="oo_98930.jpg"/></fig><p>Distinguished from all other species of Nearctic <italic><tp:taxon-name><tp:taxon-name-part taxon-name-part-type="genus">Atheta</tp:taxon-name-part></tp:taxon-name></italic> by its small size, densely and finally punctate and pubescent forebody, nearly all pronotal pubescence directed straight posteriad (Fig. <xref ref-type="fig" rid="F6">33</xref>), the shape of median lobe of aedeagus with very broad tubus of median lobe in dorsal view (Fig. <xref ref-type="fig" rid="F6">35</xref>), and the shape of spermatheca with enlarged, sac-shaped posterior part of stem (Fig. <xref ref-type="fig" rid="F6">40</xref>).</p></tp:treatment-sec><tp:treatment-sec sec-type="distribution" id="SECID0EJ5BK"><title>Distribution.</title><p>Adults are known from <abbrev xmlns:xlink="http://www.w3.org/1999/xlink" xlink:title="Saskatchewan" id="ABBRID0EP5BK" xlink:type="simple">SK</abbrev>.</p><!--PageBreak--></tp:treatment-sec><tp:treatment-sec sec-type="natural history" id="SECID0ET5BK"><title>Natural history.</title><p>The single male from <abbrev xmlns:xlink="http://www.w3.org/1999/xlink" xlink:title="Saskatchewan" id="ABBRID0EZ5BK" xlink:type="simple">SK</abbrev> was captured in a ground squirrel burrow, and the single female was found in a Prairie Dog colony in June.</p></tp:treatment-sec><tp:treatment-sec sec-type="comments" id="SECID0E35BK"><title>Comments.</title><p>This species in body size and general appearance is similar to species of the subgenus <tp:taxon-name><tp:taxon-name-part taxon-name-part-type="subgenus">Microdota</tp:taxon-name-part></tp:taxon-name> of <italic><tp:taxon-name><tp:taxon-name-part taxon-name-part-type="genus">Atheta</tp:taxon-name-part></tp:taxon-name></italic>. However, it has a different pubescence pattern of pronotum with microsetae along midline of disc directed straight posteriad and elsewhere <!--PageBreak-->straight or obliquely posteriad (Fig. <xref ref-type="fig" rid="F6">33</xref>), and pubescence on elytra with microsetae directed approximately straight posteriad (Fig. <xref ref-type="fig" rid="F6">33</xref>). The tubus of the median lobe of the aedeagus is very broad and abruptly narrowed apically in dorsal view (Fig. <xref ref-type="fig" rid="F6">34</xref>), and spermatheca has enlarged and sac-shaped posterior part of stem (Fig. <xref ref-type="fig" rid="F6">40</xref>). These are unique features of this species, which slightly resemble those of European <italic><tp:taxon-name><tp:taxon-name-part taxon-name-part-type="genus">Atheta</tp:taxon-name-part> <tp:taxon-name-part taxon-name-part-type="species">liturata</tp:taxon-name-part></tp:taxon-name></italic> Stephens, which has a similarly shaped median lobe of aedeagus and spermatheca, but the European species has a differently shaped male tergite VIII with strong lateral projections (for illustrations, see <xref ref-type="bibr" rid="B56">Palm 1970</xref>). The European species is known from mushrooms. <xref ref-type="bibr" rid="B2">Benick and Lohse (1974)</xref> assigned <italic><tp:taxon-name><tp:taxon-name-part taxon-name-part-type="genus">Atheta</tp:taxon-name-part> <tp:taxon-name-part taxon-name-part-type="species">liturata</tp:taxon-name-part></tp:taxon-name></italic> to <italic><tp:taxon-name><tp:taxon-name-part taxon-name-part-type="genus">Atheta</tp:taxon-name-part></tp:taxon-name></italic> (Mischgruppe III, IV).</p></tp:treatment-sec><ref-list><ref id="B56"><mixed-citation xmlns:xlink="http://www.w3.org/1999/xlink" xlink:type="simple">
          <person-group><name name-style="western"><surname>Palm</surname><given-names>T</given-names></name></person-group> (<year>1970</year>) <source>Svensk Insektfauna. 9. Skalbaggar. <tp:taxon-name><tp:taxon-name-part taxon-name-part-type="order">Coleoptera</tp:taxon-name-part></tp:taxon-name></source>. <volume>Hafte 7</volume>. <publisher-loc>Stockholm</publisher-loc>, <size units="page">296 pp</size>. [21 pls]</mixed-citation></ref><ref id="B2"><mixed-citation xmlns:xlink="http://www.w3.org/1999/xlink" xlink:type="simple">
          <person-group><name name-style="western"><surname>Benick</surname><given-names>G</given-names></name><name name-style="western"><surname>Lohse</surname><given-names>GA</given-names></name></person-group> (<year>1974</year>) <chapter-title>Tribus 14 (<tp:taxon-name><tp:taxon-name-part taxon-name-part-type="tribe">Callicerini</tp:taxon-name-part></tp:taxon-name>).</chapter-title> In: <person-group><name name-style="western"><surname>Freude</surname><given-names>H</given-names></name><name name-style="western"><surname>Harde</surname><given-names>KW</given-names></name><name name-style="western"><surname>Lohse</surname><given-names>A</given-names></name></person-group> (<role>Eds</role>) <source>Die Käfer Mitteleuropas. Band 5: <tp:taxon-name><tp:taxon-name-part taxon-name-part-type="family">Staphylinidae</tp:taxon-name-part></tp:taxon-name> II (<tp:taxon-name><tp:taxon-name-part taxon-name-part-type="subfamily">Hypocyphtinae</tp:taxon-name-part></tp:taxon-name> und <tp:taxon-name><tp:taxon-name-part taxon-name-part-type="subfamily">Aleocharinae</tp:taxon-name-part></tp:taxon-name>) <tp:taxon-name><tp:taxon-name-part taxon-name-part-type="family">Pselaphidae</tp:taxon-name-part></tp:taxon-name>.</source> <publisher-name>Goecke and Evers</publisher-name>, <publisher-loc>Krefeld</publisher-loc>, <size units="page">381 pp</size>.</mixed-citation></ref></ref-list></tp:taxon-treatment>
