# Supplementary material for: Twelve new species and fifty-three new provincial distribution records of Aleocharinae rove beetles of Saskatchewan, Canada (Coleoptera, Staphylinidae)
Source: Zookeys. 2016 Aug 11;(610):45–112. doi: 10.3897/zookeys.610.9361 (PMC4992812; doi:10.3897/zookeys.610.9361)
Supplement: XML Treatment for Dochmonota [file zookeys.610.9361-treatment26.xml]

<!DOCTYPE tp:taxon-treatment
  PUBLIC "-//TaxonX//DTD Taxonomic Treatment Publishing DTD v0 20100105//EN" "tax-treatment-NSO.dtd">
<tp:taxon-treatment xmlns:tp="http://www.plazi.org/taxpub"><tp:treatment-meta><kwd-group><label>Taxon classification</label><kwd><named-content content-type="kingdom">Animalia</named-content></kwd><kwd><named-content content-type="order">Coleoptera</named-content></kwd><kwd><named-content content-type="family">Staphylinidae</named-content></kwd></kwd-group><mixed-citation publication-type="journal"><person-group><name><surname>Klimaszewski</surname><given-names>Jan</given-names></name><name><surname>Larson</surname><given-names>David J.</given-names></name><name><surname>Labrecque</surname><given-names>Myriam</given-names></name><name><surname>Bourdon</surname><given-names>Caroline</given-names></name></person-group><article-title>Twelve new species and fifty-three new provincial distribution records of <tp:taxon-name><tp:taxon-name-part taxon-name-part-type="subfamily">Aleocharinae</tp:taxon-name-part></tp:taxon-name> rove beetles of Saskatchewan, Canada (<tp:taxon-name><tp:taxon-name-part taxon-name-part-type="order">Coleoptera</tp:taxon-name-part></tp:taxon-name>, <tp:taxon-name><tp:taxon-name-part taxon-name-part-type="family">Staphylinidae</tp:taxon-name-part></tp:taxon-name>)</article-title><source>Zookeys</source><day>11</day><month>8</month><year>2016</year><volume>2016</volume><issue>610</issue><fpage>45</fpage><lpage>112</lpage><pub-id pub-id-type="doi">10.3897/zookeys.610.9361</pub-id></mixed-citation></tp:treatment-meta><tp:nomenclature><tp:taxon-name>
              <tp:taxon-name-part taxon-name-part-type="genus">Dochmonota</tp:taxon-name-part>
            </tp:taxon-name><tp:taxon-authority>Thomson</tp:taxon-authority><tp:nomenclature-citation-list><tp:nomenclature-citation><tp:taxon-name/><comment>(for synonymies and discussion, see <xref ref-type="bibr" rid="B18">Gusarov 2003</xref>) </comment></tp:nomenclature-citation></tp:nomenclature-citation-list></tp:nomenclature><tp:treatment-sec sec-type="remarks" id="SECID0EQQCK"><title>Remark.</title><p>Untill now, only one native species, <italic><tp:taxon-name><tp:taxon-name-part taxon-name-part-type="genus">Dochmonota</tp:taxon-name-part> <tp:taxon-name-part taxon-name-part-type="species">rudiventris</tp:taxon-name-part></tp:taxon-name></italic> (Eppelsheim) (Figs <xref ref-type="fig" rid="F7">41–48</xref>), was reported from North America including Canada (<xref ref-type="bibr" rid="B18">Gusarov 2003</xref>, <xref ref-type="bibr" rid="B37">Klimaszewski et al. 2011</xref>).</p><fig id="F7" position="float" orientation="portrait"><label>Figures 41–48.</label><caption><p>
          <italic><tp:taxon-name><tp:taxon-name-part taxon-name-part-type="genus">Dochmonota</tp:taxon-name-part> <tp:taxon-name-part taxon-name-part-type="species">rudiventris</tp:taxon-name-part></tp:taxon-name></italic> (Eppelsheim): <bold>41</bold> habitus in dorsal view <bold>42</bold> median lobe of aedeagus in lateral view, and <bold>43</bold> in dorsal view <bold>44</bold> male tergite VIII <bold>45</bold> male sternite VIII <bold>46</bold> female tergite VIII <bold>47</bold> female sternite VIII <bold>48</bold> spermatheca. Scale bar for habitus = 1 mm, and the remaining scale bars = 0.2 mm.</p></caption><graphic xmlns:xlink="http://www.w3.org/1999/xlink" xlink:href="zookeys-610-045-g007.jpg" position="float" orientation="portrait" xlink:type="simple" id="oo_98931.jpg"/></fig></tp:treatment-sec><tp:treatment-sec sec-type="key" id="SECID0ETSCK"><title>Key to Nearctic species of <italic><tp:taxon-name><tp:taxon-name-part taxon-name-part-type="genus">Dochmonota</tp:taxon-name-part></tp:taxon-name></italic></title><table-wrap content-type="key" position="anchor" orientation="portrait"><table id="TID0EO1AG" rules="all"><tbody><tr><td rowspan="1" colspan="1">1</td><td rowspan="1" colspan="1">Head about as broad as pronotum (Fig. <xref ref-type="fig" rid="F8">49</xref>); body narrow with elytra at base only slightly broader than pronotum (Fig. <xref ref-type="fig" rid="F8">49</xref>); male sternite VIII notched dorsally (Fig. <xref ref-type="fig" rid="F8">53</xref>); ventral margin of tubus of median lobe of aedeagus straight with base slightly sinuate in lateral view (Fig. <xref ref-type="fig" rid="F8">50</xref>); spermatheca with capsule broad, pitcher-shaped, and stem coiled (Fig. <xref ref-type="fig" rid="F8">56</xref>)</td><td rowspan="1" colspan="1">
                      <bold><italic><tp:taxon-name><tp:taxon-name-part taxon-name-part-type="genus">Dochmonota</tp:taxon-name-part> <tp:taxon-name-part taxon-name-part-type="species">langori</tp:taxon-name-part></tp:taxon-name></italic> Klimaszewski &amp; Larson, sp. n.</bold>
                    </td></tr><tr><td rowspan="1" colspan="1">–</td><td rowspan="1" colspan="1">Head distinctly narrower than pronotum (Figs <xref ref-type="fig" rid="F7">41</xref>, <xref ref-type="fig" rid="F9">57</xref>, <xref ref-type="fig" rid="F10">65</xref>); body broad with elytra at base distinctly broader than pronotum (Figs <xref ref-type="fig" rid="F7">41</xref>, <xref ref-type="fig" rid="F9">57</xref>, <xref ref-type="fig" rid="F10">65</xref>); male sternite VIII with apex entire (Figs <xref ref-type="fig" rid="F7">45</xref>, <xref ref-type="fig" rid="F9">61</xref>, <xref ref-type="fig" rid="F10">69</xref>); ventral margin of tubus of median lobe of aedagus diffferently shaped (Figs <xref ref-type="fig" rid="F7">42</xref>, <xref ref-type="fig" rid="F9">58</xref>, <xref ref-type="fig" rid="F10">66</xref>); spermatheca with capsule moderately broad, subspherical and stem coiled (Figs <xref ref-type="fig" rid="F7">48</xref>, <xref ref-type="fig" rid="F9">64</xref>, <xref ref-type="fig" rid="F10">72</xref>)</td><td rowspan="1" colspan="1">2</td></tr><tr><td rowspan="1" colspan="1">2</td><td rowspan="1" colspan="1">Elytra at suture longer than pronotum (Fig. <xref ref-type="fig" rid="F9">57</xref>); male tergite VIII with two small lateral teeth at the apical margin (Fig. <xref ref-type="fig" rid="F9">60</xref>); median lobe of aedeagus with sinuate apical margin of tubus (Fig. <xref ref-type="fig" rid="F9">58</xref>); spermatheca with capsule sub<!--PageBreak-->spherical and with twisted stem (Fig. <xref ref-type="fig" rid="F9">64</xref>)</td><td rowspan="1" colspan="1">
                      <bold><italic><tp:taxon-name><tp:taxon-name-part taxon-name-part-type="genus">Dochmonota</tp:taxon-name-part> <tp:taxon-name-part taxon-name-part-type="species">simulans</tp:taxon-name-part></tp:taxon-name></italic> Klimaszewski &amp; Larson, sp. n.</bold>
                    </td></tr><tr><td rowspan="1" colspan="1">–</td><td rowspan="1" colspan="1">Elytra at suture about as long as pronotum (Figs <xref ref-type="fig" rid="F7">41</xref>, <xref ref-type="fig" rid="F10">65</xref>); male tergite VIII without teeth on apical margin (Figs <xref ref-type="fig" rid="F7">44</xref>, <xref ref-type="fig" rid="F10">68</xref>); median lobe of aedeagus with straight apical margin of tubus in lateral view (Figs <xref ref-type="fig" rid="F7">42</xref>, <xref ref-type="fig" rid="F10">66</xref>)</td><td rowspan="1" colspan="1">3</td></tr><tr><td rowspan="1" colspan="1">3.</td><td rowspan="1" colspan="1">Elytral posterior corners with strong lateral emarginations (Fig. <xref ref-type="fig" rid="F7">41</xref>); median lobe of aedeagus with large crista apicalis of bulbus (Fig. <xref ref-type="fig" rid="F7">42</xref>); spermatheca with capsule compressed dorso-ventrally (Fig. <xref ref-type="fig" rid="F7">48</xref>)</td><td rowspan="1" colspan="1">
                      <bold><italic><tp:taxon-name><tp:taxon-name-part taxon-name-part-type="genus">Dochmonota</tp:taxon-name-part> <tp:taxon-name-part taxon-name-part-type="species">rudiventris</tp:taxon-name-part></tp:taxon-name></italic> (Eppelsheim)</bold>
                    </td></tr><tr><td rowspan="1" colspan="1">–</td><td rowspan="1" colspan="1">Elytral posterior corners with slight emarginations laterally (Fig. <xref ref-type="fig" rid="F10">65</xref>); median lobe of aedeagus with small crista apicalis of bulbus (Fig. <xref ref-type="fig" rid="F10">66</xref>); spermatheca with capsule spherical (Fig. <xref ref-type="fig" rid="F10">72</xref>)</td><td rowspan="1" colspan="1">
                      <bold><italic><tp:taxon-name><tp:taxon-name-part taxon-name-part-type="genus">Dochmonota</tp:taxon-name-part> <tp:taxon-name-part taxon-name-part-type="species">websteri</tp:taxon-name-part></tp:taxon-name></italic> Klimaszewski &amp; Larson, sp. n.</bold>
                    </td></tr></tbody></table></table-wrap><fig id="F8" position="float" orientation="portrait"><label>Figures 49–56.</label><caption><p>
          <italic><tp:taxon-name><tp:taxon-name-part taxon-name-part-type="genus">Dochmonota</tp:taxon-name-part> <tp:taxon-name-part taxon-name-part-type="species">langori</tp:taxon-name-part></tp:taxon-name></italic> Klimaszewski &amp; Larson, sp. n.: <bold>49</bold> habitus in dorsal view <bold>50</bold> median lobe of aedeagus in lateral view, and <bold>51</bold> in dorsal view <bold>52</bold> male tergite VIII <bold>53</bold> male sternite VIII <bold>54</bold> female tergite VIII <bold>55</bold> female sternite VIII <bold>56</bold> spermatheca. Scale bar for habitus = 1 mm, and the remaining scale bars = 0.2 mm.</p></caption><graphic xmlns:xlink="http://www.w3.org/1999/xlink" xlink:href="zookeys-610-045-g008.jpg" position="float" orientation="portrait" xlink:type="simple" id="oo_98932.jpg"/></fig><fig id="F9" position="float" orientation="portrait"><label>Figures 57–64.</label><caption><p>
          <italic><tp:taxon-name><tp:taxon-name-part taxon-name-part-type="genus">Dochmonota</tp:taxon-name-part> <tp:taxon-name-part taxon-name-part-type="species">simulans</tp:taxon-name-part></tp:taxon-name></italic> Klimaszewski &amp; Larson, sp. n.: <bold>57</bold> habitus in dorsal view <bold>58</bold> median lobe of aedeagus in lateral view, and <bold>59</bold> in dorsal view <bold>60</bold> male tergite VIII <bold>61</bold> male sternite VIII <bold>62</bold> female tergite VIII <bold>63</bold> female sternite VIII <bold>64</bold> spermatheca. Scale bar for habitus = 1 mm, and the remaining scale bars = 0.2 mm.</p></caption><graphic xmlns:xlink="http://www.w3.org/1999/xlink" xlink:href="zookeys-610-045-g009.jpg" position="float" orientation="portrait" xlink:type="simple" id="oo_98933.jpg"/></fig><fig id="F10" position="float" orientation="portrait"><label>Figures 65–72.</label><caption><p>
          <italic><tp:taxon-name><tp:taxon-name-part taxon-name-part-type="genus">Dochmonota</tp:taxon-name-part> <tp:taxon-name-part taxon-name-part-type="species">websteri</tp:taxon-name-part></tp:taxon-name></italic> Klimaszewski &amp; Larson, sp. n.: <bold>65</bold> habitus in dorsal view <bold>66</bold> median lobe of aedeagus in lateral view, and <bold>67</bold> in dorsal view <bold>68</bold> male tergite VIII <bold>69</bold> male sternite VIII <bold>70</bold> female tergite VIII <bold>71</bold> female sternite VIII <bold>72</bold> spermatheca. Scale bar for habitus = 1 mm, and the remaining scale bars = 0.2 mm.</p></caption><graphic xmlns:xlink="http://www.w3.org/1999/xlink" xlink:href="zookeys-610-045-g010.jpg" position="float" orientation="portrait" xlink:type="simple" id="oo_98934.jpg"/></fig></tp:treatment-sec><ref-list><ref id="B18"><mixed-citation xmlns:xlink="http://www.w3.org/1999/xlink" xlink:type="simple">
          <person-group><name name-style="western"><surname>Gusarov</surname><given-names>VI</given-names></name></person-group> (<year>2003</year>) <article-title>Revision of some types of North American aleocharines (<tp:taxon-name><tp:taxon-name-part taxon-name-part-type="order">Coleoptera</tp:taxon-name-part></tp:taxon-name>: <tp:taxon-name><tp:taxon-name-part taxon-name-part-type="family">Staphylinidae</tp:taxon-name-part></tp:taxon-name>: <tp:taxon-name><tp:taxon-name-part taxon-name-part-type="subfamily">Aleocharinae</tp:taxon-name-part></tp:taxon-name>), with synonymic notes.</article-title> <source>Zootaxa</source> <volume>353</volume>: <fpage>1</fpage>–<lpage>134</lpage>.</mixed-citation></ref><ref id="B37"><mixed-citation xmlns:xlink="http://www.w3.org/1999/xlink" xlink:type="simple">
          <person-group><name name-style="western"><surname>Klimaszewski</surname><given-names>J</given-names></name><name name-style="western"><surname>Langor</surname><given-names>D</given-names></name><name name-style="western"><surname>Pelletier</surname><given-names>G</given-names></name><name name-style="western"><surname>Bourdon</surname><given-names>C</given-names></name><name name-style="western"><surname>Perdereau</surname><given-names>L</given-names></name></person-group> (<year>2011</year>) <source>Aleocharine beetles (<tp:taxon-name><tp:taxon-name-part taxon-name-part-type="order">Coleoptera</tp:taxon-name-part></tp:taxon-name>, <tp:taxon-name><tp:taxon-name-part taxon-name-part-type="family">Staphylinidae</tp:taxon-name-part></tp:taxon-name>) of the province of Newfoundland and Labrador, Canada.</source> <publisher-name>Pensoft Publishers</publisher-name>, <publisher-loc>Sofia-Moscow</publisher-loc>, <size units="page">313 pp</size>.</mixed-citation></ref></ref-list></tp:taxon-treatment>
