# Supplementary material for: Twelve new species and fifty-three new provincial distribution records of Aleocharinae rove beetles of Saskatchewan, Canada (Coleoptera, Staphylinidae)
Source: Zookeys. 2016 Aug 11;(610):45–112. doi: 10.3897/zookeys.610.9361 (PMC4992812; doi:10.3897/zookeys.610.9361)
Supplement: XML Treatment for Dochmonota langori [file zookeys.610.9361-treatment27.xml]

<!DOCTYPE tp:taxon-treatment
  PUBLIC "-//TaxonX//DTD Taxonomic Treatment Publishing DTD v0 20100105//EN" "tax-treatment-NSO.dtd">
<tp:taxon-treatment xmlns:tp="http://www.plazi.org/taxpub"><tp:treatment-meta><kwd-group><label>Taxon classification</label><kwd><named-content content-type="kingdom">Animalia</named-content></kwd><kwd><named-content content-type="order">Coleoptera</named-content></kwd><kwd><named-content content-type="family">Staphylinidae</named-content></kwd></kwd-group><mixed-citation publication-type="journal"><person-group><name><surname>Klimaszewski</surname><given-names>Jan</given-names></name><name><surname>Larson</surname><given-names>David J.</given-names></name><name><surname>Labrecque</surname><given-names>Myriam</given-names></name><name><surname>Bourdon</surname><given-names>Caroline</given-names></name></person-group><article-title>Twelve new species and fifty-three new provincial distribution records of <tp:taxon-name><tp:taxon-name-part taxon-name-part-type="subfamily">Aleocharinae</tp:taxon-name-part></tp:taxon-name> rove beetles of Saskatchewan, Canada (<tp:taxon-name><tp:taxon-name-part taxon-name-part-type="order">Coleoptera</tp:taxon-name-part></tp:taxon-name>, <tp:taxon-name><tp:taxon-name-part taxon-name-part-type="family">Staphylinidae</tp:taxon-name-part></tp:taxon-name>)</article-title><source>Zookeys</source><day>11</day><month>8</month><year>2016</year><volume>2016</volume><issue>610</issue><fpage>45</fpage><lpage>112</lpage><pub-id pub-id-type="doi">10.3897/zookeys.610.9361</pub-id></mixed-citation></tp:treatment-meta><tp:nomenclature><tp:taxon-name>
              <tp:taxon-name-part taxon-name-part-type="genus">Dochmonota</tp:taxon-name-part>
              <tp:taxon-name-part taxon-name-part-type="species">langori</tp:taxon-name-part>
              <object-id xmlns:xlink="http://www.w3.org/1999/xlink" content-type="zoobank" xlink:type="simple">http://zoobank.org/60D5577B-AD81-414F-A167-5E8375999138</object-id>
            </tp:taxon-name><tp:taxon-authority>Klimaszewski &amp; Larson</tp:taxon-authority><tp:taxon-status xmlns:xlink="http://www.w3.org/1999/xlink" xlink:type="simple">sp. n.</tp:taxon-status><xref ref-type="fig" rid="F8">Figs 49–56</xref></tp:nomenclature><tp:treatment-sec sec-type="materials" id="SECID0EQADK"><title>Holotype (male).</title><p>Canada, Saskatchewan, Cypress Lake, E dam, 9-V-2012, wind-drift, D. Larson (<abbrev xmlns:xlink="http://www.w3.org/1999/xlink" content-type="institution" xlink:title="Natural Resources Canada, Canadian Forest Service, Laurentian Forestry Centre, R. Martineau Insectarium, Quebec City, Quebec, Canada" id="ABBRID0EWADK" xlink:type="simple">LFC</abbrev>) 1 male. <bold>Paratypes</bold>. Canada, Saskatchewan, Cypress Lake, E dam, 9-V-2012, wind-drift, D. Larson (<named-content xmlns:xlink="http://www.w3.org/1999/xlink" content-type="dwc:institutional_code" xlink:type="simple">CNC</named-content>, <abbrev xmlns:xlink="http://www.w3.org/1999/xlink" content-type="institution" xlink:title="Natural Resources Canada, Canadian Forest Service, Laurentian Forestry Centre, R. Martineau Insectarium, Quebec City, Quebec, Canada" id="ABBRID0EABDK" xlink:type="simple">LFC</abbrev>) 3 females; Cypress Lake, E dam, 31-VII-2012, sifting wrack, D. Larson (<abbrev xmlns:xlink="http://www.w3.org/1999/xlink" content-type="institution" xlink:title="David Larson collection, Maple Creek, Saskatchewan, Canada" id="ABBRID0EEBDK" xlink:type="simple">DLC</abbrev>) 2 females; Crane Lake, NE Piapot, 28-VIII-2011, beach wrack, D. Larson (<named-content xmlns:xlink="http://www.w3.org/1999/xlink" content-type="dwc:institutional_code" xlink:type="simple">CNC</named-content>) 1 female.</p></tp:treatment-sec><tp:treatment-sec sec-type="etymology" id="SECID0EMBDK"><title>Etymology.</title><p>The species is named for our friend and professional colleague Dr. David W. Langor, Canadian Forest Service, collaborator and supporter of many joint entomological projects. He contributed to the discovery and descriptions of many new species of aleocharine beetles in Canada, particularly in Newfoundland and Alberta.</p></tp:treatment-sec><tp:treatment-sec sec-type="diagnosis" id="SECID0ERBDK"><title>Diagnosis.</title><p>Body narrowly subparallel (Fig. <xref ref-type="fig" rid="F8">49</xref>), length 2.2-2.5 mm, uniformly black; head, pronotum and elytra finely and densely punctate, punctures small; pubescence dense; integument moderately glossy, more so on abdomen, with meshed microsculpture (Fig. <xref ref-type="fig" rid="F8">49</xref>); antenna with articles V-X subquadrate to slightly transverse (Fig. <xref ref-type="fig" rid="F8">49</xref>); head about as wide as pronotum (Fig. <xref ref-type="fig" rid="F8">49</xref>); pronotum transverse, slightly narrower than elytra at base, with pubescence directed obliquely laterad from median line of disc and in basal part of median line directed anteriad and laterad, base of disc with small oval impression (Fig. <xref ref-type="fig" rid="F8">49</xref>); elytra at suture about as long as pronotum and slightly wider at base than pronotum (Fig. <xref ref-type="fig" rid="F8">49</xref>); abdomen subparallel. MALE. Tergite VIII truncate apically (Fig. <xref ref-type="fig" rid="F8">52</xref>); sternite VIII elongate and notched apically (Fig. <xref ref-type="fig" rid="F8">53</xref>). Median lobe of aedeagus with large broad bulbus and narrow triangular tubus in dorsal view, bulbus strongly sinuate laterally (Fig. <xref ref-type="fig" rid="F8">51</xref>), in lateral view tubus straight and slightly sinuate basally; crista apicalis of bulbus small (Fig. <xref ref-type="fig" rid="F8">50</xref>); internal sac structures as illustrated (Figs <xref ref-type="fig" rid="F8">50</xref>, <xref ref-type="fig" rid="F8">51</xref>). FEMALE. Tergite VIII truncate apically (Fig. <xref ref-type="fig" rid="F8">54</xref>); sternite VIII arcuate apically (Fig. <xref ref-type="fig" rid="F8">55</xref>); spermatheca with pitcher-shaped capsule bearing broad and deep apical invagination, stem broad, and coiled (Fig. <xref ref-type="fig" rid="F8">56</xref>).</p></tp:treatment-sec><tp:treatment-sec sec-type="distribution" id="SECID0ETDDK"><title>Distribution.</title><p>This species is known only from <abbrev xmlns:xlink="http://www.w3.org/1999/xlink" xlink:title="Saskatchewan" id="ABBRID0EZDDK" xlink:type="simple">SK</abbrev>.</p></tp:treatment-sec><tp:treatment-sec sec-type="natural history" id="SECID0E3DDK"><title>Natural history.</title><p>Adults of this species were collected by sifting wrack on lakeshore beach, and were found in wind-drift on a lake.</p><!--PageBreak--></tp:treatment-sec><tp:treatment-sec><!--Section generated to contain objects referenced in tp:taxon-treatment.--><fig id="F8" position="float" orientation="portrait"><label>Figures 49–56.</label><caption><p>
          <italic><tp:taxon-name><tp:taxon-name-part taxon-name-part-type="genus">Dochmonota</tp:taxon-name-part> <tp:taxon-name-part taxon-name-part-type="species">langori</tp:taxon-name-part></tp:taxon-name></italic> Klimaszewski &amp; Larson, sp. n.: <bold>49</bold> habitus in dorsal view <bold>50</bold> median lobe of aedeagus in lateral view, and <bold>51</bold> in dorsal view <bold>52</bold> male tergite VIII <bold>53</bold> male sternite VIII <bold>54</bold> female tergite VIII <bold>55</bold> female sternite VIII <bold>56</bold> spermatheca. Scale bar for habitus = 1 mm, and the remaining scale bars = 0.2 mm.</p></caption><graphic xmlns:xlink="http://www.w3.org/1999/xlink" xlink:href="zookeys-610-045-g008.jpg" position="float" orientation="portrait" xlink:type="simple" id="oo_98932.jpg"/></fig></tp:treatment-sec></tp:taxon-treatment>
