# Supplementary material for: Twelve new species and fifty-three new provincial distribution records of Aleocharinae rove beetles of Saskatchewan, Canada (Coleoptera, Staphylinidae)
Source: Zookeys. 2016 Aug 11;(610):45–112. doi: 10.3897/zookeys.610.9361 (PMC4992812; doi:10.3897/zookeys.610.9361)
Supplement: XML Treatment for Dochmonota simulans [file zookeys.610.9361-treatment28.xml]

<!DOCTYPE tp:taxon-treatment
  PUBLIC "-//TaxonX//DTD Taxonomic Treatment Publishing DTD v0 20100105//EN" "tax-treatment-NSO.dtd">
<tp:taxon-treatment xmlns:tp="http://www.plazi.org/taxpub"><tp:treatment-meta><kwd-group><label>Taxon classification</label><kwd><named-content content-type="kingdom">Animalia</named-content></kwd><kwd><named-content content-type="order">Coleoptera</named-content></kwd><kwd><named-content content-type="family">Staphylinidae</named-content></kwd></kwd-group><mixed-citation publication-type="journal"><person-group><name><surname>Klimaszewski</surname><given-names>Jan</given-names></name><name><surname>Larson</surname><given-names>David J.</given-names></name><name><surname>Labrecque</surname><given-names>Myriam</given-names></name><name><surname>Bourdon</surname><given-names>Caroline</given-names></name></person-group><article-title>Twelve new species and fifty-three new provincial distribution records of <tp:taxon-name><tp:taxon-name-part taxon-name-part-type="subfamily">Aleocharinae</tp:taxon-name-part></tp:taxon-name> rove beetles of Saskatchewan, Canada (<tp:taxon-name><tp:taxon-name-part taxon-name-part-type="order">Coleoptera</tp:taxon-name-part></tp:taxon-name>, <tp:taxon-name><tp:taxon-name-part taxon-name-part-type="family">Staphylinidae</tp:taxon-name-part></tp:taxon-name>)</article-title><source>Zookeys</source><day>11</day><month>8</month><year>2016</year><volume>2016</volume><issue>610</issue><fpage>45</fpage><lpage>112</lpage><pub-id pub-id-type="doi">10.3897/zookeys.610.9361</pub-id></mixed-citation></tp:treatment-meta><tp:nomenclature><tp:taxon-name>
              <tp:taxon-name-part taxon-name-part-type="genus">Dochmonota</tp:taxon-name-part>
              <tp:taxon-name-part taxon-name-part-type="species">simulans</tp:taxon-name-part>
              <object-id xmlns:xlink="http://www.w3.org/1999/xlink" content-type="zoobank" xlink:type="simple">http://zoobank.org/01385C86-C902-4A1D-91BF-5973E19D18F9</object-id>
            </tp:taxon-name><tp:taxon-authority>Klimaszewski &amp; Larson</tp:taxon-authority><tp:taxon-status xmlns:xlink="http://www.w3.org/1999/xlink" xlink:type="simple">sp. n.</tp:taxon-status><xref ref-type="fig" rid="F9">Figs 57–64</xref><!--PageBreak--></tp:nomenclature><tp:treatment-sec sec-type="materials" id="SECID0EMFDK"><title>Holotype (male).</title><p>Canada, Saskatchewan, Royal Edward Rd., 25 km NW Maple Creek, 5-VI-2011, D. Larson (<abbrev xmlns:xlink="http://www.w3.org/1999/xlink" content-type="institution" xlink:title="Natural Resources Canada, Canadian Forest Service, Laurentian Forestry Centre, R. Martineau Insectarium, Quebec City, Quebec, Canada" id="ABBRID0ESFDK" xlink:type="simple">LFC</abbrev>) 1 male. <bold>PARATYPE</bold> (female): Canada, Saskatchewan, Hwy 21, 17 km N Maple Ceek, 26-VI-2010, saline slough, D. Larson (<abbrev xmlns:xlink="http://www.w3.org/1999/xlink" content-type="institution" xlink:title="Natural Resources Canada, Canadian Forest Service, Laurentian Forestry Centre, R. Martineau Insectarium, Quebec City, Quebec, Canada" id="ABBRID0EYFDK" xlink:type="simple">LFC</abbrev>).</p></tp:treatment-sec><tp:treatment-sec sec-type="etymology" id="SECID0E3FDK"><title>Etymology.</title><p>The species name is derived from Latin adjective <italic><tp:taxon-name><tp:taxon-name-part taxon-name-part-type="species">simulans</tp:taxon-name-part></tp:taxon-name></italic>-, meaning imitating, in reference to its similarity to the closely related <italic><tp:taxon-name><tp:taxon-name-part taxon-name-part-type="genus">Dochmonota</tp:taxon-name-part> <tp:taxon-name-part taxon-name-part-type="species">websteri</tp:taxon-name-part></tp:taxon-name></italic>.</p></tp:treatment-sec><tp:treatment-sec sec-type="diagnosis" id="SECID0EWGDK"><title>Diagnosis.</title><p>Body narrowly subparallel (Fig. <xref ref-type="fig" rid="F9">57</xref>), length 3.0 mm, uniformly black; head, pronotum and elytra finely and densely punctate, punctures small; pubescence dense; integument moderately glossy, more so on abdomen, with meshed microsculpture; antenna with articles V-VII subquadrate to slightly transverse (Fig. <xref ref-type="fig" rid="F9">57</xref>); head distinctly narrower than pronotum (Fig. <xref ref-type="fig" rid="F9">57</xref>); pronotum transverse, distinctly narrower than elytra at base, with pubescence directed obliquely laterad from median line of disc and pubescence in basal part of median line directed anteriad and laterad, base of disc without impression (Fig. <xref ref-type="fig" rid="F9">57</xref>); elytra at suture distinctly longer than pronotum and wider than pronotum (Fig. <xref ref-type="fig" rid="F9">57</xref>); abdomen subparallel. MALE. Tergite VIII truncate apically with two small lateral teeth (Fig. <xref ref-type="fig" rid="F9">60</xref>); sternite VIII elongate and rounded apically (Fig. <xref ref-type="fig" rid="F9">61</xref>). Median lobe of aedeagus with large suboval bulbus and small triangular tubus in dorsal view, lateral sides of bulbus slightly sinuate (Fig. <xref ref-type="fig" rid="F9">59</xref>), tubus sinuate in lateral view, crista apicalis of bulbus small (Fig. <xref ref-type="fig" rid="F9">58</xref>); internal sac structures as illustrated (Figs <xref ref-type="fig" rid="F9">58</xref>, <xref ref-type="fig" rid="F9">59</xref>). FEMALE. Tergite VIII truncate apically (Fig. <xref ref-type="fig" rid="F9">62</xref>); sternite VIII emarginated apically (Fig. <xref ref-type="fig" rid="F9">63</xref>); spermatheca with subspherical capsule bearing broad invagination, stem irregularly twisted and with swollen apical part (Fig. <xref ref-type="fig" rid="F9">64</xref>).</p></tp:treatment-sec><tp:treatment-sec sec-type="distribution" id="SECID0EUIDK"><title>Distribution.</title><p>Adults are known only from <abbrev xmlns:xlink="http://www.w3.org/1999/xlink" xlink:title="Saskatchewan" id="ABBRID0E1IDK" xlink:type="simple">SK</abbrev>.</p></tp:treatment-sec><tp:treatment-sec sec-type="natural history" id="SECID0E4IDK"><title>Natural history.</title><p>The male of this species was captured in June in unspecified habitat, and one female was taken from saline slough, also in June.</p></tp:treatment-sec><tp:treatment-sec><!--Section generated to contain objects referenced in tp:taxon-treatment.--><fig id="F9" position="float" orientation="portrait"><label>Figures 57–64.</label><caption><p>
          <italic><tp:taxon-name><tp:taxon-name-part taxon-name-part-type="genus">Dochmonota</tp:taxon-name-part> <tp:taxon-name-part taxon-name-part-type="species">simulans</tp:taxon-name-part></tp:taxon-name></italic> Klimaszewski &amp; Larson, sp. n.: <bold>57</bold> habitus in dorsal view <bold>58</bold> median lobe of aedeagus in lateral view, and <bold>59</bold> in dorsal view <bold>60</bold> male tergite VIII <bold>61</bold> male sternite VIII <bold>62</bold> female tergite VIII <bold>63</bold> female sternite VIII <bold>64</bold> spermatheca. Scale bar for habitus = 1 mm, and the remaining scale bars = 0.2 mm.</p></caption><graphic xmlns:xlink="http://www.w3.org/1999/xlink" xlink:href="zookeys-610-045-g009.jpg" position="float" orientation="portrait" xlink:type="simple" id="oo_98933.jpg"/></fig></tp:treatment-sec></tp:taxon-treatment>
