# Supplementary material for: Twelve new species and fifty-three new provincial distribution records of Aleocharinae rove beetles of Saskatchewan, Canada (Coleoptera, Staphylinidae)
Source: Zookeys. 2016 Aug 11;(610):45–112. doi: 10.3897/zookeys.610.9361 (PMC4992812; doi:10.3897/zookeys.610.9361)
Supplement: XML Treatment for Dochmonota websteri [file zookeys.610.9361-treatment29.xml]

<!DOCTYPE tp:taxon-treatment
  PUBLIC "-//TaxonX//DTD Taxonomic Treatment Publishing DTD v0 20100105//EN" "tax-treatment-NSO.dtd">
<tp:taxon-treatment xmlns:tp="http://www.plazi.org/taxpub"><tp:treatment-meta><kwd-group><label>Taxon classification</label><kwd><named-content content-type="kingdom">Animalia</named-content></kwd><kwd><named-content content-type="order">Coleoptera</named-content></kwd><kwd><named-content content-type="family">Staphylinidae</named-content></kwd></kwd-group><mixed-citation publication-type="journal"><person-group><name><surname>Klimaszewski</surname><given-names>Jan</given-names></name><name><surname>Larson</surname><given-names>David J.</given-names></name><name><surname>Labrecque</surname><given-names>Myriam</given-names></name><name><surname>Bourdon</surname><given-names>Caroline</given-names></name></person-group><article-title>Twelve new species and fifty-three new provincial distribution records of <tp:taxon-name><tp:taxon-name-part taxon-name-part-type="subfamily">Aleocharinae</tp:taxon-name-part></tp:taxon-name> rove beetles of Saskatchewan, Canada (<tp:taxon-name><tp:taxon-name-part taxon-name-part-type="order">Coleoptera</tp:taxon-name-part></tp:taxon-name>, <tp:taxon-name><tp:taxon-name-part taxon-name-part-type="family">Staphylinidae</tp:taxon-name-part></tp:taxon-name>)</article-title><source>Zookeys</source><day>11</day><month>8</month><year>2016</year><volume>2016</volume><issue>610</issue><fpage>45</fpage><lpage>112</lpage><pub-id pub-id-type="doi">10.3897/zookeys.610.9361</pub-id></mixed-citation></tp:treatment-meta><tp:nomenclature><tp:taxon-name>
              <tp:taxon-name-part taxon-name-part-type="genus">Dochmonota</tp:taxon-name-part>
              <tp:taxon-name-part taxon-name-part-type="species">websteri</tp:taxon-name-part>
              <object-id xmlns:xlink="http://www.w3.org/1999/xlink" content-type="zoobank" xlink:type="simple">http://zoobank.org/5FE92AA7-3FBB-4C0B-8C63-55C1FB560506</object-id>
            </tp:taxon-name><tp:taxon-authority>Klimaszewski &amp; Larson</tp:taxon-authority><tp:taxon-status xmlns:xlink="http://www.w3.org/1999/xlink" xlink:type="simple">sp. n.</tp:taxon-status><xref ref-type="fig" rid="F10">Figs 65–72</xref></tp:nomenclature><tp:treatment-sec sec-type="materials" id="SECID0ELKDK"><title>Holotype (male).</title><p>Canada, Saskatchewan, Bigstick Lake, 16 km E Golden Prairie, 1-IX-2011, D. Larson (<abbrev xmlns:xlink="http://www.w3.org/1999/xlink" content-type="institution" xlink:title="Natural Resources Canada, Canadian Forest Service, Laurentian Forestry Centre, R. Martineau Insectarium, Quebec City, Quebec, Canada" id="ABBRID0ERKDK" xlink:type="simple">LFC</abbrev>). <bold>Paratypes</bold>. Canada, Saskatchewan, Bigstick Lake, 16 km E Golden Prairie, 1-IX-2011, D. Larson (<abbrev xmlns:xlink="http://www.w3.org/1999/xlink" content-type="institution" xlink:title="Natural Resources Canada, Canadian Forest Service, Laurentian Forestry Centre, R. Martineau Insectarium, Quebec City, Quebec, Canada" id="ABBRID0EXKDK" xlink:type="simple">LFC</abbrev>) 1 female; Bear Creek at Crane Lake, NE Piapot, 18-VIII-2011, D. Larson (<abbrev xmlns:xlink="http://www.w3.org/1999/xlink" content-type="institution" xlink:title="David Larson collection, Maple Creek, Saskatchewan, Canada" id="ABBRID0E2KDK" xlink:type="simple">DLC</abbrev>) 1 female. <bold>NON-TYPE</bold>: Canada, Saskatchewan, Bigstick Lake, N Maple Creek, 4-IX-2012, organic mud/sedges, rushes, etc. near water, D. Larson (<abbrev xmlns:xlink="http://www.w3.org/1999/xlink" content-type="institution" xlink:title="David Larson collection, Maple Creek, Saskatchewan, Canada" id="ABBRID0EBLDK" xlink:type="simple">DLC</abbrev>) 1 male.</p></tp:treatment-sec><tp:treatment-sec sec-type="etymology" id="SECID0EFLDK"><title>Etymology.</title><p>The species is named for Dr. Reginald R. Webster, close friend of JK, and extraordinary entomologist who “understands aleocharine beetles” and who changed the beetle map of New Brunswick by endless discovery of new species. In memory of our “grappa discussions” and fruitful collaboration.</p></tp:treatment-sec><tp:treatment-sec sec-type="diagnosis" id="SECID0EKLDK"><title>Diagnosis.</title><p>Body moderately narrow, subparallel (Fig. <xref ref-type="fig" rid="F10">65</xref>), length 3.0-3.4 mm, uniformly black with tarsi reddish-brown; antenna with articles I-IV elongate, and V-X slightly transverse (Fig. <xref ref-type="fig" rid="F10">65</xref>); head, pronotum and elytra finely and densely punctate, punctures small; pubescence dense; integument moderately glossy, more so on abdomen, with meshed microsculpture; head distinctly narrower than pronotum (Fig. <xref ref-type="fig" rid="F10">65</xref>); pronotum strongly transverse, distinctly narrower than elytra at base, with pubescence directed obliquely laterad from median line of disc and pubescence in basal part of median line directed posteriad and laterad, base of disc without impression (Fig. <xref ref-type="fig" rid="F10">65</xref>); elytra at suture as long as or slightly longer than pronotum (Fig. <xref ref-type="fig" rid="F10">65</xref>); abdomen subparallel. MALE. Tergite VIII truncate apically and without apical teeth (Fig. <xref ref-type="fig" rid="F10">68</xref>); sternite VIII elongate, tapering posteriorly and rounded at apex (Fig. <xref ref-type="fig" rid="F10">69</xref>). Median lobe of aedeagus with large suboval bulbus and small broad triangular tubus in dorsal view, lateral sides of bulbus gradually narrowed apically (Fig. <xref ref-type="fig" rid="F10">67</xref>), in lateral view tubus arcuate basally and straight apically and crista apicalis of bulbus small (Fig. <xref ref-type="fig" rid="F10">66</xref>); internal sac structures as illustrated (Figs <xref ref-type="fig" rid="F10">66</xref>, <xref ref-type="fig" rid="F10">67</xref>). FEMALE. Tergite VIII truncate apically (Fig. <xref ref-type="fig" rid="F10">70</xref>); sternite VIII gradually narrowed apically and truncate, apical margin slightly emarginate (Fig. <xref ref-type="fig" rid="F10">71</xref>); spermatheca with spherical capsule bearing scarcely seen apical invagination, stem broad, and coiled (Fig. <xref ref-type="fig" rid="F10">72</xref>).</p></tp:treatment-sec><tp:treatment-sec sec-type="distribution" id="SECID0EINDK"><title>Distribution.</title><p>Adults are known only from <abbrev xmlns:xlink="http://www.w3.org/1999/xlink" xlink:title="Saskatchewan" id="ABBRID0EONDK" xlink:type="simple">SK</abbrev>.</p></tp:treatment-sec><tp:treatment-sec sec-type="natural history" id="SECID0ERNDK"><title>Natural history.</title><p>Most adults of this species were collected from shorelines of eutrophic lakes in June, August and September, and one male was captured in organic mud/sedges, and rushes near water.</p></tp:treatment-sec><tp:treatment-sec sec-type="comments" id="SECID0EWNDK"><title>Comments.</title><p>A male from Bigstick Lake had slightly distorted median lobe of aedeagus and was excluded from the type series.</p></tp:treatment-sec><tp:treatment-sec><!--Section generated to contain objects referenced in tp:taxon-treatment.--><fig id="F10" position="float" orientation="portrait"><label>Figures 65–72.</label><caption><p>
          <italic><tp:taxon-name><tp:taxon-name-part taxon-name-part-type="genus">Dochmonota</tp:taxon-name-part> <tp:taxon-name-part taxon-name-part-type="species">websteri</tp:taxon-name-part></tp:taxon-name></italic> Klimaszewski &amp; Larson, sp. n.: <bold>65</bold> habitus in dorsal view <bold>66</bold> median lobe of aedeagus in lateral view, and <bold>67</bold> in dorsal view <bold>68</bold> male tergite VIII <bold>69</bold> male sternite VIII <bold>70</bold> female tergite VIII <bold>71</bold> female sternite VIII <bold>72</bold> spermatheca. Scale bar for habitus = 1 mm, and the remaining scale bars = 0.2 mm.</p></caption><graphic xmlns:xlink="http://www.w3.org/1999/xlink" xlink:href="zookeys-610-045-g010.jpg" position="float" orientation="portrait" xlink:type="simple" id="oo_98934.jpg"/></fig></tp:treatment-sec></tp:taxon-treatment>
