# Supplementary material for: Twelve new species and fifty-three new provincial distribution records of Aleocharinae rove beetles of Saskatchewan, Canada (Coleoptera, Staphylinidae)
Source: Zookeys. 2016 Aug 11;(610):45–112. doi: 10.3897/zookeys.610.9361 (PMC4992812; doi:10.3897/zookeys.610.9361)
Supplement: XML Treatment for Mocyta sphagnorum [file zookeys.610.9361-treatment32.xml]

<!DOCTYPE tp:taxon-treatment
  PUBLIC "-//TaxonX//DTD Taxonomic Treatment Publishing DTD v0 20100105//EN" "tax-treatment-NSO.dtd">
<tp:taxon-treatment xmlns:tp="http://www.plazi.org/taxpub"><tp:treatment-meta><kwd-group><label>Taxon classification</label><kwd><named-content content-type="kingdom">Animalia</named-content></kwd><kwd><named-content content-type="order">Coleoptera</named-content></kwd><kwd><named-content content-type="family">Staphylinidae</named-content></kwd></kwd-group><mixed-citation publication-type="journal"><person-group><name><surname>Klimaszewski</surname><given-names>Jan</given-names></name><name><surname>Larson</surname><given-names>David J.</given-names></name><name><surname>Labrecque</surname><given-names>Myriam</given-names></name><name><surname>Bourdon</surname><given-names>Caroline</given-names></name></person-group><article-title>Twelve new species and fifty-three new provincial distribution records of <tp:taxon-name><tp:taxon-name-part taxon-name-part-type="subfamily">Aleocharinae</tp:taxon-name-part></tp:taxon-name> rove beetles of Saskatchewan, Canada (<tp:taxon-name><tp:taxon-name-part taxon-name-part-type="order">Coleoptera</tp:taxon-name-part></tp:taxon-name>, <tp:taxon-name><tp:taxon-name-part taxon-name-part-type="family">Staphylinidae</tp:taxon-name-part></tp:taxon-name>)</article-title><source>Zookeys</source><day>11</day><month>8</month><year>2016</year><volume>2016</volume><issue>610</issue><fpage>45</fpage><lpage>112</lpage><pub-id pub-id-type="doi">10.3897/zookeys.610.9361</pub-id></mixed-citation></tp:treatment-meta><tp:nomenclature><tp:taxon-name>
              <tp:taxon-name-part taxon-name-part-type="genus">Mocyta</tp:taxon-name-part>
              <tp:taxon-name-part taxon-name-part-type="species">sphagnorum</tp:taxon-name-part>
            </tp:taxon-name><tp:taxon-authority>Klimaszewski &amp; Webster</tp:taxon-authority><tp:nomenclature-citation-list><tp:nomenclature-citation><tp:taxon-name/><comment>(for details and illustrations, see <xref ref-type="bibr" rid="B43">Klimaszewski et al. 2015b</xref>) </comment></tp:nomenclature-citation></tp:nomenclature-citation-list></tp:nomenclature><tp:treatment-sec sec-type="distribution" id="SECID0EO4DK"><title>Distribution.</title><table-wrap id="T23" position="float" orientation="portrait"><table id="TID0EN4DK" rules="all"><tbody><tr><td rowspan="1" colspan="1">Origin</td><td rowspan="1" colspan="1">Nearctic</td></tr><tr><td rowspan="1" colspan="1">Distribution</td><td rowspan="1" colspan="1">Canada: <abbrev xmlns:xlink="http://www.w3.org/1999/xlink" xlink:title="New Brunswick" id="ABBRID0EK5DK" xlink:type="simple">NB</abbrev>, <abbrev xmlns:xlink="http://www.w3.org/1999/xlink" xlink:title="Newfoundland" id="ABBRID0EN5DK" xlink:type="simple">NF</abbrev>, <abbrev xmlns:xlink="http://www.w3.org/1999/xlink" xlink:title="Ontario" id="ABBRID0EQ5DK" xlink:type="simple">ON</abbrev>, <abbrev xmlns:xlink="http://www.w3.org/1999/xlink" xlink:title="Quebec" id="ABBRID0ET5DK" xlink:type="simple">QC</abbrev>, <bold><abbrev xmlns:xlink="http://www.w3.org/1999/xlink" xlink:title="Saskatchewan" id="ABBRID0EX5DK" xlink:type="simple">SK</abbrev></bold>.</td></tr><tr><td rowspan="1" colspan="1">New provincial records</td><td rowspan="1" colspan="1">CANADA, <bold>Saskatchewan</bold>: Larson Ranch, Hwy 21, 16 km S Maple Creek: 27-IV-2013, sifting willow-aspen, hawthorn litter near creek, D. Larson (<abbrev xmlns:xlink="http://www.w3.org/1999/xlink" content-type="institution" xlink:title="David Larson collection, Maple Creek, Saskatchewan, Canada" id="ABBRID0EE6DK" xlink:type="simple">DLC</abbrev>) 1 male, 1 female; 20-V-2008, D. Larson (<abbrev xmlns:xlink="http://www.w3.org/1999/xlink" content-type="institution" xlink:title="David Larson collection, Maple Creek, Saskatchewan, Canada" id="ABBRID0EI6DK" xlink:type="simple">DLC</abbrev>) 1 female; 25-V-2013, D. Larson (<abbrev xmlns:xlink="http://www.w3.org/1999/xlink" content-type="institution" xlink:title="David Larson collection, Maple Creek, Saskatchewan, Canada" id="ABBRID0EM6DK" xlink:type="simple">DLC</abbrev>) 1 female; 12-VII-2012, wet grass and weed clippings, D. Larson (<abbrev xmlns:xlink="http://www.w3.org/1999/xlink" content-type="institution" xlink:title="David Larson collection, Maple Creek, Saskatchewan, Canada" id="ABBRID0EQ6DK" xlink:type="simple">DLC</abbrev>) 2 females; 16-VIII-2012, new brome/alfalfa hay, D. Larson (<abbrev xmlns:xlink="http://www.w3.org/1999/xlink" content-type="institution" xlink:title="David Larson collection, Maple Creek, Saskatchewan, Canada" id="ABBRID0EU6DK" xlink:type="simple">DLC</abbrev>) 1 female; 8-IX-2012, compost, D. Larson (<abbrev xmlns:xlink="http://www.w3.org/1999/xlink" content-type="institution" xlink:title="David Larson collection, Maple Creek, Saskatchewan, Canada" id="ABBRID0EY6DK" xlink:type="simple">DLC</abbrev>) 1 female; Gull Lake, N town of Gull Lake, 17-V-2014, D. Larson (<abbrev xmlns:xlink="http://www.w3.org/1999/xlink" content-type="institution" xlink:title="David Larson collection, Maple Creek, Saskatchewan, Canada" id="ABBRID0E36DK" xlink:type="simple">DLC</abbrev>) 1 female; Cypress Hills Park, Center Block: Highland Trail, 20-V-2013, moist spruce litter near stream, D. Larson (<abbrev xmlns:xlink="http://www.w3.org/1999/xlink" content-type="institution" xlink:title="David Larson collection, Maple Creek, Saskatchewan, Canada" id="ABBRID0EAAEK" xlink:type="simple">DLC</abbrev>) 2 females; 7-IX-2014, spruce-aspen, D. Larson (<abbrev xmlns:xlink="http://www.w3.org/1999/xlink" content-type="institution" xlink:title="David Larson collection, Maple Creek, Saskatchewan, Canada" id="ABBRID0EEAEK" xlink:type="simple">DLC</abbrev>) 1 male; 13-IX-2012, sifting spruce litter, D. Larson (<abbrev xmlns:xlink="http://www.w3.org/1999/xlink" content-type="institution" xlink:title="David Larson collection, Maple Creek, Saskatchewan, Canada" id="ABBRID0EIAEK" xlink:type="simple">DLC</abbrev>) 1 female; Loch Lomond, 21-IX-2011, spruce-aspen litter, D. Larson (<abbrev xmlns:xlink="http://www.w3.org/1999/xlink" content-type="institution" xlink:title="David Larson collection, Maple Creek, Saskatchewan, Canada" id="ABBRID0EMAEK" xlink:type="simple">DLC</abbrev>) 1 female; Lodgepole Trail, 24-IX-2014, decaying mushrooms, D. Larson (<abbrev xmlns:xlink="http://www.w3.org/1999/xlink" content-type="institution" xlink:title="David Larson collection, Maple Creek, Saskatchewan, Canada" id="ABBRID0EQAEK" xlink:type="simple">DLC</abbrev>) 1 female.</td></tr><tr><td rowspan="1" colspan="1">References</td><td rowspan="1" colspan="1">
                      <xref ref-type="bibr" rid="B43">Klimaszewski et al. 2015b</xref>
                    </td></tr></tbody></table></table-wrap></tp:treatment-sec><!--PageBreak--><tp:treatment-sec sec-type="natural history" id="SECID0EBBEK"><title>Natural history.</title><p>In <abbrev xmlns:xlink="http://www.w3.org/1999/xlink" xlink:title="Saskatchewan" id="ABBRID0EHBEK" xlink:type="simple">SK</abbrev>, specimens were captured from May through September from willow-aspen litter, hawthorn litter near creek, wet grass and weed clippings, moist spruce litter near stream, spruce litter, spruce-aspen litter, and in decaying mushrooms. In <abbrev xmlns:xlink="http://www.w3.org/1999/xlink" xlink:title="New Brunswick" id="ABBRID0EKBEK" xlink:type="simple">NB</abbrev>, adults were found in sphagnum moss and litter in calcareous eastern white cedar fens and in a black spruce forest (<xref ref-type="bibr" rid="B43">Klimaszewski et al. 2015b</xref>). One individual was collected from mouldy conifer duff at the base of a large pine in a mixed forest (<xref ref-type="bibr" rid="B43">Klimaszewski et al. 2015b</xref>). Adults were found in April and May in New Brunswick, and June to August elsewhere. This species often seems to be associated with moist sphagnum moss (<xref ref-type="bibr" rid="B43">Klimaszewski et al. 2015b</xref>).</p></tp:treatment-sec><tp:treatment-sec sec-type="comments" id="SECID0EZBEK"><title>Comments.</title><p>Males of this species can be mixed up with those of <italic><tp:taxon-name><tp:taxon-name-part taxon-name-part-type="genus">Mocyta</tp:taxon-name-part> <tp:taxon-name-part taxon-name-part-type="species">breviuscula</tp:taxon-name-part></tp:taxon-name></italic> and positive identification may only be possible with female association as <italic><tp:taxon-name><tp:taxon-name-part taxon-name-part-type="genus">Mocyta</tp:taxon-name-part></tp:taxon-name></italic> are definitively identified by the shape of the spermatheca.</p></tp:treatment-sec><ref-list><ref id="B43"><mixed-citation xmlns:xlink="http://www.w3.org/1999/xlink" xlink:type="simple">
          <person-group><name name-style="western"><surname>Klimaszewski</surname><given-names>J</given-names></name><name name-style="western"><surname>Webster</surname><given-names>RP</given-names></name><name name-style="western"><surname>Bourdon</surname><given-names>C</given-names></name><name name-style="western"><surname>Pelletier</surname><given-names>G</given-names></name><name name-style="western"><surname>Godin</surname><given-names>B</given-names></name><name name-style="western"><surname>Langor</surname><given-names>DW</given-names></name></person-group> (<year>2015b</year>) <article-title>Review of Canadian species of the genus <italic><tp:taxon-name><tp:taxon-name-part taxon-name-part-type="genus">Mocyta</tp:taxon-name-part></tp:taxon-name></italic> Mulsant &amp; Rey (<tp:taxon-name><tp:taxon-name-part taxon-name-part-type="order">Coleoptera</tp:taxon-name-part></tp:taxon-name>, <tp:taxon-name><tp:taxon-name-part taxon-name-part-type="family">Staphylinidae</tp:taxon-name-part></tp:taxon-name>, <tp:taxon-name><tp:taxon-name-part taxon-name-part-type="subfamily">Aleocharinae</tp:taxon-name-part></tp:taxon-name>), with the description of a new species and a new synonymy.</article-title> <source>ZooKeys</source> <volume>487</volume>: <fpage>111</fpage>–<lpage>139</lpage>. doi: <ext-link xlink:type="simple" ext-link-type="doi" xlink:href="10.3897/zookeys.487.9151">10.3897/zookeys.487.9151</ext-link></mixed-citation></ref></ref-list></tp:taxon-treatment>
