# Supplementary material for: Twelve new species and fifty-three new provincial distribution records of Aleocharinae rove beetles of Saskatchewan, Canada (Coleoptera, Staphylinidae)
Source: Zookeys. 2016 Aug 11;(610):45–112. doi: 10.3897/zookeys.610.9361 (PMC4992812; doi:10.3897/zookeys.610.9361)
Supplement: XML Treatment for Strigota ambigua [file zookeys.610.9361-treatment37.xml]

<!DOCTYPE tp:taxon-treatment
  PUBLIC "-//TaxonX//DTD Taxonomic Treatment Publishing DTD v0 20100105//EN" "tax-treatment-NSO.dtd">
<tp:taxon-treatment xmlns:tp="http://www.plazi.org/taxpub"><tp:treatment-meta><kwd-group><label>Taxon classification</label><kwd><named-content content-type="kingdom">Animalia</named-content></kwd><kwd><named-content content-type="order">Coleoptera</named-content></kwd><kwd><named-content content-type="family">Staphylinidae</named-content></kwd></kwd-group><mixed-citation publication-type="journal"><person-group><name><surname>Klimaszewski</surname><given-names>Jan</given-names></name><name><surname>Larson</surname><given-names>David J.</given-names></name><name><surname>Labrecque</surname><given-names>Myriam</given-names></name><name><surname>Bourdon</surname><given-names>Caroline</given-names></name></person-group><article-title>Twelve new species and fifty-three new provincial distribution records of <tp:taxon-name><tp:taxon-name-part taxon-name-part-type="subfamily">Aleocharinae</tp:taxon-name-part></tp:taxon-name> rove beetles of Saskatchewan, Canada (<tp:taxon-name><tp:taxon-name-part taxon-name-part-type="order">Coleoptera</tp:taxon-name-part></tp:taxon-name>, <tp:taxon-name><tp:taxon-name-part taxon-name-part-type="family">Staphylinidae</tp:taxon-name-part></tp:taxon-name>)</article-title><source>Zookeys</source><day>11</day><month>8</month><year>2016</year><volume>2016</volume><issue>610</issue><fpage>45</fpage><lpage>112</lpage><pub-id pub-id-type="doi">10.3897/zookeys.610.9361</pub-id></mixed-citation></tp:treatment-meta><tp:nomenclature><tp:taxon-name>
              <tp:taxon-name-part taxon-name-part-type="genus">Strigota</tp:taxon-name-part>
              <tp:taxon-name-part taxon-name-part-type="species">ambigua</tp:taxon-name-part>
            </tp:taxon-name><tp:taxon-authority>(Erichson)</tp:taxon-authority><tp:nomenclature-citation-list><tp:nomenclature-citation><tp:taxon-name/><comment>(for diagnosis and illustrations, see <xref ref-type="bibr" rid="B37">Klimaszewski et al. 2011</xref>) </comment></tp:nomenclature-citation></tp:nomenclature-citation-list></tp:nomenclature><tp:treatment-sec sec-type="distribution" id="SECID0ESWEK"><title>Distribution.</title><table-wrap id="T28" position="float" orientation="portrait"><table id="TID0EKFEK" rules="all"><tbody><tr><td rowspan="1" colspan="1">Origin</td><td rowspan="1" colspan="1">Nearctic</td></tr><tr><td rowspan="1" colspan="1">Distribution</td><td rowspan="1" colspan="1">Canada: <abbrev xmlns:xlink="http://www.w3.org/1999/xlink" xlink:title="Labrador" id="ABBRID0EOXEK" xlink:type="simple">LB</abbrev>, <abbrev xmlns:xlink="http://www.w3.org/1999/xlink" xlink:title="Newfoundland" id="ABBRID0ERXEK" xlink:type="simple">NF</abbrev>, <abbrev xmlns:xlink="http://www.w3.org/1999/xlink" xlink:title="Nova Scotia" id="ABBRID0EUXEK" xlink:type="simple">NS</abbrev>, <abbrev xmlns:xlink="http://www.w3.org/1999/xlink" xlink:title="Ontario" id="ABBRID0EXXEK" xlink:type="simple">ON</abbrev>, <abbrev xmlns:xlink="http://www.w3.org/1999/xlink" xlink:title="Prince Edward Island" id="ABBRID0E1XEK" xlink:type="simple">PE</abbrev>, <abbrev xmlns:xlink="http://www.w3.org/1999/xlink" xlink:title="Quebec" id="ABBRID0E4XEK" xlink:type="simple">QC</abbrev>, <bold><abbrev xmlns:xlink="http://www.w3.org/1999/xlink" xlink:title="Saskatchewan" id="ABBRID0EBYEK" xlink:type="simple">SK</abbrev></bold>, <abbrev xmlns:xlink="http://www.w3.org/1999/xlink" xlink:title="Yukon Territory" id="ABBRID0EEYEK" xlink:type="simple">YT</abbrev>. USA: CA, CO, CT, IA, KS, MO, NC, NJ, NM, NY, TX</td></tr><tr><td rowspan="1" colspan="1">New provincial records</td><td rowspan="1" colspan="1">CANADA, <bold>Saskatchewan</bold>: Great Sand Hills, 50.9°N, 109.11°W, Bowie Ranch, 8-VII-2013, Larson (<abbrev xmlns:xlink="http://www.w3.org/1999/xlink" content-type="institution" xlink:title="David Larson collection, Maple Creek, Saskatchewan, Canada" id="ABBRID0ERYEK" xlink:type="simple">DLC</abbrev>) 1 female; Larson Ranch, 16 km S Maple Creek, 9-VII-2014, D. Larson (<abbrev xmlns:xlink="http://www.w3.org/1999/xlink" content-type="institution" xlink:title="David Larson collection, Maple Creek, Saskatchewan, Canada" id="ABBRID0EVYEK" xlink:type="simple">DLC</abbrev>) 1 female; 12 km NE Gull Lake, <italic><tp:taxon-name><tp:taxon-name-part taxon-name-part-type="genus">Scirpus</tp:taxon-name-part></tp:taxon-name></italic> wrack, saline pond, 25-V-2011, D. Larson (<abbrev xmlns:xlink="http://www.w3.org/1999/xlink" content-type="institution" xlink:title="David Larson collection, Maple Creek, Saskatchewan, Canada" id="ABBRID0EAZEK" xlink:type="simple">DLC</abbrev>) 1 male; Tompkins, Sidewood Rad, 15-IX-2014, D. Larson (<abbrev xmlns:xlink="http://www.w3.org/1999/xlink" content-type="institution" xlink:title="David Larson collection, Maple Creek, Saskatchewan, Canada" id="ABBRID0EEZEK" xlink:type="simple">DLC</abbrev>) 1 male.</td></tr><tr><td rowspan="1" colspan="1">References</td><td rowspan="1" colspan="1">
                      <xref ref-type="bibr" rid="B18">Gusarov 2003</xref>, <xref ref-type="bibr" rid="B47">Majka et al. 2008</xref>, <xref ref-type="bibr" rid="B48">Majka and Klimaszewski 2010</xref>, <xref ref-type="bibr" rid="B9">Brunke et al. 2012</xref>, <xref ref-type="bibr" rid="B7">Bousquet et al. 2013</xref>, <xref ref-type="bibr" rid="B64">Webster et al. 2016b</xref></td></tr></tbody></table></table-wrap></tp:treatment-sec><tp:treatment-sec sec-type="natural history" id="SECID0EH1EK"><title>Natural history.</title><p>In <abbrev xmlns:xlink="http://www.w3.org/1999/xlink" xlink:title="Saskatchewan" id="ABBRID0EN1EK" xlink:type="simple">SK</abbrev>, one specimen was found in <italic><tp:taxon-name><tp:taxon-name-part taxon-name-part-type="genus">Scirpus</tp:taxon-name-part></tp:taxon-name></italic> wrack on the shore of saline pond, and three others were found in unspecified habitats in May, July and September. In <abbrev xmlns:xlink="http://www.w3.org/1999/xlink" xlink:title="New Brunswick" id="ABBRID0EX1EK" xlink:type="simple">NB</abbrev>, one specimen was found under a cobblestone on moist sand on a lake margin (<xref ref-type="bibr" rid="B64">Webster et al. 2016b</xref>). This widespread species occurs in open habitats, including dunes, beaches, limestone barrens, soybean fields, old fields, open gaps in spruce forest, riverbanks and groundhog burrows (<xref ref-type="bibr" rid="B9">Brunke et al. 2012</xref>).</p></tp:treatment-sec><ref-list><ref id="B37"><mixed-citation xmlns:xlink="http://www.w3.org/1999/xlink" xlink:type="simple">
          <person-group><name name-style="western"><surname>Klimaszewski</surname><given-names>J</given-names></name><name name-style="western"><surname>Langor</surname><given-names>D</given-names></name><name name-style="western"><surname>Pelletier</surname><given-names>G</given-names></name><name name-style="western"><surname>Bourdon</surname><given-names>C</given-names></name><name name-style="western"><surname>Perdereau</surname><given-names>L</given-names></name></person-group> (<year>2011</year>) <source>Aleocharine beetles (<tp:taxon-name><tp:taxon-name-part taxon-name-part-type="order">Coleoptera</tp:taxon-name-part></tp:taxon-name>, <tp:taxon-name><tp:taxon-name-part taxon-name-part-type="family">Staphylinidae</tp:taxon-name-part></tp:taxon-name>) of the province of Newfoundland and Labrador, Canada.</source> <publisher-name>Pensoft Publishers</publisher-name>, <publisher-loc>Sofia-Moscow</publisher-loc>, <size units="page">313 pp</size>.</mixed-citation></ref><ref id="B18"><mixed-citation xmlns:xlink="http://www.w3.org/1999/xlink" xlink:type="simple">
          <person-group><name name-style="western"><surname>Gusarov</surname><given-names>VI</given-names></name></person-group> (<year>2003</year>) <article-title>Revision of some types of North American aleocharines (<tp:taxon-name><tp:taxon-name-part taxon-name-part-type="order">Coleoptera</tp:taxon-name-part></tp:taxon-name>: <tp:taxon-name><tp:taxon-name-part taxon-name-part-type="family">Staphylinidae</tp:taxon-name-part></tp:taxon-name>: <tp:taxon-name><tp:taxon-name-part taxon-name-part-type="subfamily">Aleocharinae</tp:taxon-name-part></tp:taxon-name>), with synonymic notes.</article-title> <source>Zootaxa</source> <volume>353</volume>: <fpage>1</fpage>–<lpage>134</lpage>.</mixed-citation></ref><ref id="B47"><mixed-citation xmlns:xlink="http://www.w3.org/1999/xlink" xlink:type="simple">
          <person-group><name name-style="western"><surname>Majka</surname><given-names>CG</given-names></name><name name-style="western"><surname>Klimaszewski</surname><given-names>J</given-names></name><name name-style="western"><surname>Lauff</surname><given-names>RF</given-names></name></person-group> (<year>2008</year>) <article-title>The coastal rove beetles (<tp:taxon-name><tp:taxon-name-part taxon-name-part-type="order">Coleoptera</tp:taxon-name-part></tp:taxon-name>, <tp:taxon-name><tp:taxon-name-part taxon-name-part-type="family">Staphylinidae</tp:taxon-name-part></tp:taxon-name>) of Atlantic Canada: a survey and new records.</article-title> <source>ZooKeys</source> <volume>2</volume>: <fpage>115</fpage>–<lpage>150</lpage>. doi: <ext-link xlink:type="simple" ext-link-type="doi" xlink:href="10.3897/zookeys.2.2">10.3897/zookeys.2.2</ext-link></mixed-citation></ref><ref id="B48"><mixed-citation xmlns:xlink="http://www.w3.org/1999/xlink" xlink:type="simple">
          <person-group><name name-style="western"><surname>Majka</surname><given-names>CG</given-names></name><name name-style="western"><surname>Klimaszewski</surname><given-names>J</given-names></name></person-group> (<year>2010</year>) <article-title>Contributions to the knowledge of the <tp:taxon-name><tp:taxon-name-part taxon-name-part-type="subfamily">Aleocharinae</tp:taxon-name-part></tp:taxon-name> (<tp:taxon-name><tp:taxon-name-part taxon-name-part-type="order">Coleoptera</tp:taxon-name-part></tp:taxon-name>, <tp:taxon-name><tp:taxon-name-part taxon-name-part-type="family">Staphylinidae</tp:taxon-name-part></tp:taxon-name>) in the Maritime Provinces of Canada.</article-title> <source>ZooKeys</source> <volume>46</volume>: <fpage>15</fpage>–<lpage>39</lpage>. doi: <ext-link xlink:type="simple" ext-link-type="doi" xlink:href="10.3897/zookeys.46.413">10.3897/zookeys.46.413</ext-link></mixed-citation></ref><ref id="B9"><mixed-citation xmlns:xlink="http://www.w3.org/1999/xlink" xlink:type="simple">
          <person-group><name name-style="western"><surname>Brunke</surname><given-names>AJ</given-names></name><name name-style="western"><surname>Klimaszewski</surname><given-names>J</given-names></name><name name-style="western"><surname>Dorval</surname><given-names>JA</given-names></name><name name-style="western"><surname>Bourdon</surname><given-names>C</given-names></name><name name-style="western"><surname>Paiero</surname><given-names>SM</given-names></name><name name-style="western"><surname>Marshall</surname><given-names>SA</given-names></name></person-group> (<year>2012</year>) <article-title>New species and distributional records of <tp:taxon-name><tp:taxon-name-part taxon-name-part-type="subfamily">Aleocharinae</tp:taxon-name-part></tp:taxon-name> (<tp:taxon-name><tp:taxon-name-part taxon-name-part-type="order">Coleoptera</tp:taxon-name-part></tp:taxon-name>, <tp:taxon-name><tp:taxon-name-part taxon-name-part-type="family">Staphylinidae</tp:taxon-name-part></tp:taxon-name>) from Ontario, Canada, with a checklist of recorded species.</article-title> <source>ZooKeys</source> <volume>186</volume>: <fpage>119</fpage>–<lpage>206</lpage>. doi: <ext-link xlink:type="simple" ext-link-type="doi" xlink:href="10.3897/zookeys.186.2947">10.3897/zookeys.186.2947</ext-link></mixed-citation></ref><ref id="B7"><mixed-citation xmlns:xlink="http://www.w3.org/1999/xlink" xlink:type="simple">
          <person-group><name name-style="western"><surname>Bousquet</surname><given-names>Y</given-names></name><name name-style="western"><surname>Bouchard</surname><given-names>P</given-names></name><name name-style="western"><surname>Davies</surname><given-names>AE</given-names></name><name name-style="western"><surname>Sikes</surname><given-names>D</given-names></name></person-group> (<year>2013</year>) <source>Checklist of beetles (<tp:taxon-name><tp:taxon-name-part taxon-name-part-type="order">Coleoptera</tp:taxon-name-part></tp:taxon-name>) of Canada and Alaska.</source> <publisher-name>Pensoft Publishers</publisher-name>, <publisher-loc>Sofia-Moscow</publisher-loc>, <size units="page">402 pp</size>.</mixed-citation></ref><ref id="B64"><mixed-citation xmlns:xlink="http://www.w3.org/1999/xlink" xlink:type="simple">
          <person-group><name name-style="western"><surname>Webster</surname><given-names>RP</given-names></name><name name-style="western"><surname>Klimaszewski</surname><given-names>J</given-names></name><name name-style="western"><surname>Bourdon</surname><given-names>C</given-names></name><name name-style="western"><surname>Sweeney</surname><given-names>JD</given-names></name><name name-style="western"><surname>Hughes</surname><given-names>CC</given-names></name><name name-style="western"><surname>Labrecque</surname><given-names>M</given-names></name></person-group> (<year>2016b</year>) <article-title>Further contributions to the <tp:taxon-name><tp:taxon-name-part taxon-name-part-type="subfamily">Aleocharinae</tp:taxon-name-part></tp:taxon-name> (<tp:taxon-name><tp:taxon-name-part taxon-name-part-type="order">Coleoptera</tp:taxon-name-part></tp:taxon-name>, <tp:taxon-name><tp:taxon-name-part taxon-name-part-type="family">Staphylinidae</tp:taxon-name-part></tp:taxon-name>) fauna of New Brunswick and Canada including descriptions of 27 new species.</article-title> <source>ZooKeys</source> <volume>573</volume>: <fpage>85</fpage>–<lpage>216</lpage>. doi: <ext-link xlink:type="simple" ext-link-type="doi" xlink:href="10.3897/zookeys.573.7016">10.3897/zookeys.573.7016</ext-link></mixed-citation></ref></ref-list></tp:taxon-treatment>
