# Supplementary material for: Twelve new species and fifty-three new provincial distribution records of Aleocharinae rove beetles of Saskatchewan, Canada (Coleoptera, Staphylinidae)
Source: Zookeys. 2016 Aug 11;(610):45–112. doi: 10.3897/zookeys.610.9361 (PMC4992812; doi:10.3897/zookeys.610.9361)
Supplement: XML Treatment for Agaricochara pulchra [file zookeys.610.9361-treatment42.xml]

<!DOCTYPE tp:taxon-treatment
  PUBLIC "-//TaxonX//DTD Taxonomic Treatment Publishing DTD v0 20100105//EN" "tax-treatment-NSO.dtd">
<tp:taxon-treatment xmlns:tp="http://www.plazi.org/taxpub"><tp:treatment-meta><kwd-group><label>Taxon classification</label><kwd><named-content content-type="kingdom">Animalia</named-content></kwd><kwd><named-content content-type="order">Coleoptera</named-content></kwd><kwd><named-content content-type="family">Staphylinidae</named-content></kwd></kwd-group><mixed-citation publication-type="journal"><person-group><name><surname>Klimaszewski</surname><given-names>Jan</given-names></name><name><surname>Larson</surname><given-names>David J.</given-names></name><name><surname>Labrecque</surname><given-names>Myriam</given-names></name><name><surname>Bourdon</surname><given-names>Caroline</given-names></name></person-group><article-title>Twelve new species and fifty-three new provincial distribution records of <tp:taxon-name><tp:taxon-name-part taxon-name-part-type="subfamily">Aleocharinae</tp:taxon-name-part></tp:taxon-name> rove beetles of Saskatchewan, Canada (<tp:taxon-name><tp:taxon-name-part taxon-name-part-type="order">Coleoptera</tp:taxon-name-part></tp:taxon-name>, <tp:taxon-name><tp:taxon-name-part taxon-name-part-type="family">Staphylinidae</tp:taxon-name-part></tp:taxon-name>)</article-title><source>Zookeys</source><day>11</day><month>8</month><year>2016</year><volume>2016</volume><issue>610</issue><fpage>45</fpage><lpage>112</lpage><pub-id pub-id-type="doi">10.3897/zookeys.610.9361</pub-id></mixed-citation></tp:treatment-meta><tp:nomenclature><tp:taxon-name>
              <tp:taxon-name-part taxon-name-part-type="genus">Agaricochara</tp:taxon-name-part>
              <tp:taxon-name-part taxon-name-part-type="species">pulchra</tp:taxon-name-part>
              <object-id xmlns:xlink="http://www.w3.org/1999/xlink" content-type="zoobank" xlink:type="simple">http://zoobank.org/9BD29B8C-4286-4D39-A0AB-0B4DC688AE8E</object-id>
            </tp:taxon-name><tp:taxon-authority>Klimaszewski &amp; Larson</tp:taxon-authority><tp:taxon-status xmlns:xlink="http://www.w3.org/1999/xlink" xlink:type="simple">sp. n.</tp:taxon-status><xref ref-type="fig" rid="F11">Figs 73–79</xref><!--PageBreak--><!--PageBreak--><!--PageBreak--><!--PageBreak--></tp:nomenclature><tp:treatment-sec sec-type="materials" id="SECID0EMUFK"><title>Holotype (male).</title><p>Canada, Saskatchewan, Larson Ranch, Hwy 21, 16 km S Maple Creek, 12-IX-2013, mouldy aspen log, D. Larson (<abbrev xmlns:xlink="http://www.w3.org/1999/xlink" content-type="institution" xlink:title="Natural Resources Canada, Canadian Forest Service, Laurentian Forestry Centre, R. Martineau Insectarium, Quebec City, Quebec, Canada" id="ABBRID0ESUFK" xlink:type="simple">LFC</abbrev>). <bold>Paratypes</bold>. Canada, Saskatchewan, Larson Ranch, Hwy 21, 16 km S Maple Creek, 12-IX-2013, mouldy aspen log, D. Larson (<abbrev xmlns:xlink="http://www.w3.org/1999/xlink" content-type="institution" xlink:title="David Larson collection, Maple Creek, Saskatchewan, Canada" id="ABBRID0EYUFK" xlink:type="simple">DLC</abbrev>, <abbrev xmlns:xlink="http://www.w3.org/1999/xlink" content-type="institution" xlink:title="Natural Resources Canada, Canadian Forest Service, Laurentian Forestry Centre, R. Martineau Insectarium, Quebec City, Quebec, Canada" id="ABBRID0E3UFK" xlink:type="simple">LFC</abbrev>) 1 male, 2 females, 11 sex undetermined; Cypress Hills Pk., Center Block, Hidden Valley, 1-VI-1999, D. Larson (<abbrev xmlns:xlink="http://www.w3.org/1999/xlink" content-type="institution" xlink:title="David Larson collection, Maple Creek, Saskatchewan, Canada" id="ABBRID0EAVFK" xlink:type="simple">DLC</abbrev>) 1 female; Cypress Hills Pk., Center Block, Sucker Cr., 18-VII-2012, sifting aspen litter, D. Larson (<abbrev xmlns:xlink="http://www.w3.org/1999/xlink" content-type="institution" xlink:title="David Larson collection, Maple Creek, Saskatchewan, Canada" id="ABBRID0EEVFK" xlink:type="simple">DLC</abbrev>) 1 female.</p></tp:treatment-sec><tp:treatment-sec sec-type="etymology" id="SECID0EIVFK"><title>Etymology.</title><p>A Latin feminine adjective <italic>pulchra</italic>, meaning beautiful, in reference to the body shape and beautiful colour of this species.</p></tp:treatment-sec><tp:treatment-sec sec-type="diagnosis" id="SECID0EQVFK"><title>Diagnosis.</title><p>Body minute, narrowly oval, moderately convex, length 1.4-1.6 mm (Fig. <xref ref-type="fig" rid="F11">73</xref>); head and abdomen (except for apex) piceous, pronotum and elytra reddish-yellow, elytra with darker scuteller and posterior angle sections, legs and antennae except for the last article yellow (Fig. <xref ref-type="fig" rid="F11">73</xref>); punctation on forebody fine and sparse, those on elytra asperate; pubescence on pronotum directed posteriad (Fig. <xref ref-type="fig" rid="F11">73</xref>); abdomen tapering apically with scale-like sculpture (Fig. <xref ref-type="fig" rid="F11">73</xref>); antennae gradually broadening apically, articles V-X transverse (Fig. <xref ref-type="fig" rid="F11">73</xref>). MALE. Tergite VIII emarginate medially and with two lateral teeth (Fig. <xref ref-type="fig" rid="F11">75</xref>); sternite VIII rounded apically (Fig. <xref ref-type="fig" rid="F11">76</xref>); median lobe of aedeagus with subapical process angular subapically (Fig. <xref ref-type="fig" rid="F11">74</xref>). FEMALE. Tergite and sternite VIII shallowly concave apically (Fig. <xref ref-type="fig" rid="F11">77</xref>); sternite VIII transverse and broadly arcuate apically (Fig. <xref ref-type="fig" rid="F11">78</xref>); spermatheca small, capsule spherical (Fig. <xref ref-type="fig" rid="F11">79</xref>).</p><fig id="F11" position="float" orientation="portrait"><label>Figures 73–79.</label><caption><p>
          <italic><tp:taxon-name><tp:taxon-name-part taxon-name-part-type="genus">Agaricochara</tp:taxon-name-part> <tp:taxon-name-part taxon-name-part-type="species">pulchra</tp:taxon-name-part></tp:taxon-name></italic> Klimaszewski &amp; Larson, sp. n.: <bold>73</bold> habitus in dorsal view <bold>74</bold> median lobe of aedeagus in lateral view <bold>75</bold> male tergite VIII <bold>76</bold> male sternite VIII <bold>77</bold> female tergite VIII <bold>78</bold> female sternite VIII <bold>79</bold> spermatheca. Scale bar for habitus = 1 mm, and the remaining scale bars = 0.2 mm.</p></caption><graphic xmlns:xlink="http://www.w3.org/1999/xlink" xlink:href="zookeys-610-045-g011.jpg" position="float" orientation="portrait" xlink:type="simple" id="oo_98935.jpg"/></fig></tp:treatment-sec><tp:treatment-sec sec-type="distribution" id="SECID0EHYFK"><title>Distribution.</title><p>Known only from <abbrev xmlns:xlink="http://www.w3.org/1999/xlink" xlink:title="Saskatchewan" id="ABBRID0ENYFK" xlink:type="simple">SK</abbrev>. This constitutes new genus record for Canadian fauna.</p></tp:treatment-sec><tp:treatment-sec sec-type="natural history" id="SECID0EQYFK"><title>Natural history.</title><p>Adults were collected from mouldy aspen logs in September and by sifting aspen litter in July.</p></tp:treatment-sec><tp:treatment-sec sec-type="comments" id="SECID0EVYFK"><title>Comments.</title><p>
              <xref ref-type="bibr" rid="B59">Seevers (1951)</xref> considered <italic><tp:taxon-name><tp:taxon-name-part taxon-name-part-type="genus">Agaricochara</tp:taxon-name-part></tp:taxon-name></italic> Kraatz</p><p> as a subgenus of <italic><tp:taxon-name><tp:taxon-name-part taxon-name-part-type="genus">Gyrophaena</tp:taxon-name-part></tp:taxon-name></italic> Mannerheim, but <xref ref-type="bibr" rid="B1">Ashe (1984)</xref> elevated it to the generic rank. We have followed <xref ref-type="bibr" rid="B1">Ashe (1984)</xref> in treating this taxon as a genus. There are two species of <italic><tp:taxon-name><tp:taxon-name-part taxon-name-part-type="genus">Agaricochara</tp:taxon-name-part></tp:taxon-name></italic> in Europe and six in North America (<xref ref-type="bibr" rid="B59">Seevers 1951</xref>). No member of either group <!--PageBreak--><!--PageBreak-->of species matches our new species from <abbrev xmlns:xlink="http://www.w3.org/1999/xlink" xlink:title="Saskatchewan" id="ABBRID0EF1FK" xlink:type="simple">SK</abbrev>, which has very distinctively shaped tubus of the median lobe of the aedeagus with ventral process-like projection angularly bent subapically and directed dorsally (Fig. <xref ref-type="fig" rid="F11">74</xref>).</p></tp:treatment-sec><ref-list><ref id="B59"><mixed-citation xmlns:xlink="http://www.w3.org/1999/xlink" xlink:type="simple">
          <person-group><name name-style="western"><surname>Seevers</surname><given-names>CH</given-names></name></person-group> (<year>1951</year>) <article-title>A revision of the North American and European staphylinid beetles of the subtribe Gyrophaenae (<tp:taxon-name><tp:taxon-name-part taxon-name-part-type="subfamily">Aleocharinae</tp:taxon-name-part></tp:taxon-name>, <tp:taxon-name><tp:taxon-name-part taxon-name-part-type="tribe">Bolitocharini</tp:taxon-name-part></tp:taxon-name>).</article-title> <source>Fieldiana Zoology</source> <volume>32</volume>: <fpage>655</fpage>–<lpage>762</lpage>. doi: <ext-link xlink:type="simple" ext-link-type="doi" xlink:href="10.5962/bhl.title.2816">10.5962/bhl.title.2816</ext-link></mixed-citation></ref><ref id="B1"><mixed-citation xmlns:xlink="http://www.w3.org/1999/xlink" xlink:type="simple">
          <person-group><name name-style="western"><surname>Ashe</surname><given-names>JS</given-names></name></person-group> (<year>1984</year>) <article-title>Generic revision of the subtribe <tp:taxon-name><tp:taxon-name-part taxon-name-part-type="subtribe">Gyrophaenina</tp:taxon-name-part></tp:taxon-name> (<tp:taxon-name><tp:taxon-name-part taxon-name-part-type="order">Coleoptera</tp:taxon-name-part></tp:taxon-name>: <tp:taxon-name><tp:taxon-name-part taxon-name-part-type="family">Staphylinidae</tp:taxon-name-part></tp:taxon-name>: <tp:taxon-name><tp:taxon-name-part taxon-name-part-type="subfamily">Aleocharinae</tp:taxon-name-part></tp:taxon-name>) with review of the described subgenera and major features of evolution.</article-title> <source>Questiones Entomologicae</source> <volume>20</volume>: <fpage>129</fpage>–<lpage>349</lpage>.</mixed-citation></ref></ref-list></tp:taxon-treatment>
