# Supplementary material for: Twelve new species and fifty-three new provincial distribution records of Aleocharinae rove beetles of Saskatchewan, Canada (Coleoptera, Staphylinidae)
Source: Zookeys. 2016 Aug 11;(610):45–112. doi: 10.3897/zookeys.610.9361 (PMC4992812; doi:10.3897/zookeys.610.9361)
Supplement: XML Treatment for Gyrophaena subnitens [file zookeys.610.9361-treatment44.xml]

<!DOCTYPE tp:taxon-treatment
  PUBLIC "-//TaxonX//DTD Taxonomic Treatment Publishing DTD v0 20100105//EN" "tax-treatment-NSO.dtd">
<tp:taxon-treatment xmlns:tp="http://www.plazi.org/taxpub"><tp:treatment-meta><kwd-group><label>Taxon classification</label><kwd><named-content content-type="kingdom">Animalia</named-content></kwd><kwd><named-content content-type="order">Coleoptera</named-content></kwd><kwd><named-content content-type="family">Staphylinidae</named-content></kwd></kwd-group><mixed-citation publication-type="journal"><person-group><name><surname>Klimaszewski</surname><given-names>Jan</given-names></name><name><surname>Larson</surname><given-names>David J.</given-names></name><name><surname>Labrecque</surname><given-names>Myriam</given-names></name><name><surname>Bourdon</surname><given-names>Caroline</given-names></name></person-group><article-title>Twelve new species and fifty-three new provincial distribution records of <tp:taxon-name><tp:taxon-name-part taxon-name-part-type="subfamily">Aleocharinae</tp:taxon-name-part></tp:taxon-name> rove beetles of Saskatchewan, Canada (<tp:taxon-name><tp:taxon-name-part taxon-name-part-type="order">Coleoptera</tp:taxon-name-part></tp:taxon-name>, <tp:taxon-name><tp:taxon-name-part taxon-name-part-type="family">Staphylinidae</tp:taxon-name-part></tp:taxon-name>)</article-title><source>Zookeys</source><day>11</day><month>8</month><year>2016</year><volume>2016</volume><issue>610</issue><fpage>45</fpage><lpage>112</lpage><pub-id pub-id-type="doi">10.3897/zookeys.610.9361</pub-id></mixed-citation></tp:treatment-meta><tp:nomenclature><tp:taxon-name>
              <tp:taxon-name-part taxon-name-part-type="genus">Gyrophaena</tp:taxon-name-part>
              <tp:taxon-name-part taxon-name-part-type="species">subnitens</tp:taxon-name-part>
            </tp:taxon-name><tp:taxon-authority>Casey</tp:taxon-authority><tp:nomenclature-citation-list><tp:nomenclature-citation><tp:taxon-name/><comment>(for diagnosis and illustrations, see <xref ref-type="bibr" rid="B59">Seevers 1951</xref>, <xref ref-type="bibr" rid="B35">Klimaszewski et al. 2009b</xref>) </comment></tp:nomenclature-citation></tp:nomenclature-citation-list></tp:nomenclature><tp:treatment-sec sec-type="distribution" id="SECID0E36FK"><title>Distribution.</title><table-wrap id="T34" position="float" orientation="portrait"><table id="TID0EVPEK" rules="all"><tbody><tr><td rowspan="1" colspan="1">Origin</td><td rowspan="1" colspan="1">Nearctic</td></tr><tr><td rowspan="1" colspan="1">Distribution</td><td rowspan="1" colspan="1">Canada: <abbrev xmlns:xlink="http://www.w3.org/1999/xlink" xlink:title="Manitoba" id="ABBRID0EYAGK" xlink:type="simple">MB</abbrev>, <abbrev xmlns:xlink="http://www.w3.org/1999/xlink" xlink:title="Ontario" id="ABBRID0E2AGK" xlink:type="simple">ON</abbrev>, <bold><abbrev xmlns:xlink="http://www.w3.org/1999/xlink" xlink:title="Saskatchewan" id="ABBRID0E6AGK" xlink:type="simple">SK</abbrev></bold>. USA: IL, KS, ME, MN, MO, NY, WI</td></tr><tr><td rowspan="1" colspan="1">New provincial records</td><td rowspan="1" colspan="1">CANADA, <bold>Saskatchewan</bold>: Cypress Hills Park, Block Fire, Sucker Creek, 23-VI-2014, aspen woodland bracket/gilled fungi, D. Larson (<abbrev xmlns:xlink="http://www.w3.org/1999/xlink" content-type="institution" xlink:title="Natural Resources Canada, Canadian Forest Service, Laurentian Forestry Centre, R. Martineau Insectarium, Quebec City, Quebec, Canada" id="ABBRID0EMBGK" xlink:type="simple">LFC</abbrev>) 1 male; Maple Creek, Hwy 21, 16 km S, 18-VII-2003, D. Larson (<abbrev xmlns:xlink="http://www.w3.org/1999/xlink" content-type="institution" xlink:title="David Larson collection, Maple Creek, Saskatchewan, Canada" id="ABBRID0EQBGK" xlink:type="simple">DLC</abbrev>) 1 male, 1 female.</td></tr><tr><td rowspan="1" colspan="1">References</td><td rowspan="1" colspan="1">
                      <xref ref-type="bibr" rid="B12">Casey 1906</xref>, <xref ref-type="bibr" rid="B59">Seevers 1951</xref>, <xref ref-type="bibr" rid="B35">Klimaszewski et al. 2009b</xref>, <xref ref-type="bibr" rid="B7">Bousquet et al. 2013</xref></td></tr></tbody></table></table-wrap></tp:treatment-sec><!--PageBreak--><tp:treatment-sec sec-type="natural history" id="SECID0EMCGK"><title>Natural history.</title><p>Two <abbrev xmlns:xlink="http://www.w3.org/1999/xlink" xlink:title="Saskatchewan" id="ABBRID0ESCGK" xlink:type="simple">SK</abbrev> specimens were found in aspen woodland on bracket/gilled fungi, in June and July. In <abbrev xmlns:xlink="http://www.w3.org/1999/xlink" xlink:title="New Brunswick" id="ABBRID0EVCGK" xlink:type="simple">NB</abbrev>, specimens were collected by sifting in June from sun-exposed gilled mushrooms on stump in 8.5-year-old regenerating mixed forest and red oak (<xref ref-type="bibr" rid="B35">Klimaszewski et al. 2009b</xref>).</p></tp:treatment-sec><ref-list><ref id="B59"><mixed-citation xmlns:xlink="http://www.w3.org/1999/xlink" xlink:type="simple">
          <person-group><name name-style="western"><surname>Seevers</surname><given-names>CH</given-names></name></person-group> (<year>1951</year>) <article-title>A revision of the North American and European staphylinid beetles of the subtribe Gyrophaenae (<tp:taxon-name><tp:taxon-name-part taxon-name-part-type="subfamily">Aleocharinae</tp:taxon-name-part></tp:taxon-name>, <tp:taxon-name><tp:taxon-name-part taxon-name-part-type="tribe">Bolitocharini</tp:taxon-name-part></tp:taxon-name>).</article-title> <source>Fieldiana Zoology</source> <volume>32</volume>: <fpage>655</fpage>–<lpage>762</lpage>. doi: <ext-link xlink:type="simple" ext-link-type="doi" xlink:href="10.5962/bhl.title.2816">10.5962/bhl.title.2816</ext-link></mixed-citation></ref><ref id="B35"><mixed-citation xmlns:xlink="http://www.w3.org/1999/xlink" xlink:type="simple">
          <person-group><name name-style="western"><surname>Klimaszewski</surname><given-names>J</given-names></name><name name-style="western"><surname>Webster</surname><given-names>RP</given-names></name><name name-style="western"><surname>Savard</surname><given-names>K</given-names></name></person-group> (<year>2009b</year>) <article-title>Review of the rove beetle species of the subtribe <tp:taxon-name><tp:taxon-name-part taxon-name-part-type="subtribe">Gyrophaenina</tp:taxon-name-part></tp:taxon-name> Kraatz (<tp:taxon-name><tp:taxon-name-part taxon-name-part-type="order">Coleoptera</tp:taxon-name-part></tp:taxon-name>, <tp:taxon-name><tp:taxon-name-part taxon-name-part-type="family">Staphylinidae</tp:taxon-name-part></tp:taxon-name>) from New Brunswick, Canada: new species, provincial records and bionomic information.</article-title> In: <person-group><name name-style="western"><surname>Majka</surname><given-names>CG</given-names></name><name name-style="western"><surname>Klimaszewski</surname><given-names>J</given-names></name></person-group> (<role>Eds</role>) <issue-title>Biodiversity, Biosystematics, and Ecology of Canadian Coleoptera II.</issue-title> <source>ZooKeys</source> <volume>22</volume>: <fpage>81</fpage>–<lpage>170</lpage>.</mixed-citation></ref><ref id="B12"><mixed-citation xmlns:xlink="http://www.w3.org/1999/xlink" xlink:type="simple">
          <person-group><name name-style="western"><surname>Casey</surname><given-names>TL</given-names></name></person-group> (<year>1906</year>) <article-title>Observations on the staphylinid groups <tp:taxon-name><tp:taxon-name-part taxon-name-part-type="subfamily">Aleocharinae</tp:taxon-name-part></tp:taxon-name> and <tp:taxon-name><tp:taxon-name-part taxon-name-part-type="tribe">Xantholinini</tp:taxon-name-part></tp:taxon-name>, chiefly of America.</article-title> <source>Transactions of the Academy of Sciences of St. Louis</source> <volume>16</volume>: <fpage>125</fpage>–<lpage>434</lpage>.</mixed-citation></ref><ref id="B7"><mixed-citation xmlns:xlink="http://www.w3.org/1999/xlink" xlink:type="simple">
          <person-group><name name-style="western"><surname>Bousquet</surname><given-names>Y</given-names></name><name name-style="western"><surname>Bouchard</surname><given-names>P</given-names></name><name name-style="western"><surname>Davies</surname><given-names>AE</given-names></name><name name-style="western"><surname>Sikes</surname><given-names>D</given-names></name></person-group> (<year>2013</year>) <source>Checklist of beetles (<tp:taxon-name><tp:taxon-name-part taxon-name-part-type="order">Coleoptera</tp:taxon-name-part></tp:taxon-name>) of Canada and Alaska.</source> <publisher-name>Pensoft Publishers</publisher-name>, <publisher-loc>Sofia-Moscow</publisher-loc>, <size units="page">402 pp</size>.</mixed-citation></ref></ref-list></tp:taxon-treatment>
