# Supplementary material for: Twelve new species and fifty-three new provincial distribution records of Aleocharinae rove beetles of Saskatchewan, Canada (Coleoptera, Staphylinidae)
Source: Zookeys. 2016 Aug 11;(610):45–112. doi: 10.3897/zookeys.610.9361 (PMC4992812; doi:10.3897/zookeys.610.9361)
Supplement: XML Treatment for Oligota inflata [file zookeys.610.9361-treatment48.xml]

<!DOCTYPE tp:taxon-treatment
  PUBLIC "-//TaxonX//DTD Taxonomic Treatment Publishing DTD v0 20100105//EN" "tax-treatment-NSO.dtd">
<tp:taxon-treatment xmlns:tp="http://www.plazi.org/taxpub"><tp:treatment-meta><kwd-group><label>Taxon classification</label><kwd><named-content content-type="kingdom">Animalia</named-content></kwd><kwd><named-content content-type="order">Coleoptera</named-content></kwd><kwd><named-content content-type="family">Staphylinidae</named-content></kwd></kwd-group><mixed-citation publication-type="journal"><person-group><name><surname>Klimaszewski</surname><given-names>Jan</given-names></name><name><surname>Larson</surname><given-names>David J.</given-names></name><name><surname>Labrecque</surname><given-names>Myriam</given-names></name><name><surname>Bourdon</surname><given-names>Caroline</given-names></name></person-group><article-title>Twelve new species and fifty-three new provincial distribution records of <tp:taxon-name><tp:taxon-name-part taxon-name-part-type="subfamily">Aleocharinae</tp:taxon-name-part></tp:taxon-name> rove beetles of Saskatchewan, Canada (<tp:taxon-name><tp:taxon-name-part taxon-name-part-type="order">Coleoptera</tp:taxon-name-part></tp:taxon-name>, <tp:taxon-name><tp:taxon-name-part taxon-name-part-type="family">Staphylinidae</tp:taxon-name-part></tp:taxon-name>)</article-title><source>Zookeys</source><day>11</day><month>8</month><year>2016</year><volume>2016</volume><issue>610</issue><fpage>45</fpage><lpage>112</lpage><pub-id pub-id-type="doi">10.3897/zookeys.610.9361</pub-id></mixed-citation></tp:treatment-meta><tp:nomenclature><tp:taxon-name>
              <tp:taxon-name-part taxon-name-part-type="genus">Oligota</tp:taxon-name-part>
              <tp:taxon-name-part taxon-name-part-type="species">inflata</tp:taxon-name-part>
            </tp:taxon-name><tp:taxon-authority>(Mannerheim)</tp:taxon-authority><xref ref-type="fig" rid="F12">Figs 80–86</xref></tp:nomenclature><tp:treatment-sec sec-type="diagnosis" id="SECID0E1RGK"><title>Diagnosis.</title><p>Body length 1.4–1.5 mm, compact, subparallel, piceous to nearly black, with legs/tarsi, three basal antennal articles, maxillary palps, posterior edge of elytra, and tip of abdomen yellowish brown (Fig. <xref ref-type="fig" rid="F12">80</xref>); moderately glossy; integument with microsculpture mesh-like on head and pronotum, and coarse, scale-like on elytra and abdomen (Fig. <xref ref-type="fig" rid="F12">80</xref>); pubescence sparse and long; head transverse with pubescence directed anteriad; eyes large, and protruding (Fig. <xref ref-type="fig" rid="F12">80</xref>); antennae with four apical articles forming loose club, articles VI–VII narrow and VIII-X moderately to strongly transverse (Fig. <xref ref-type="fig" rid="F12">80</xref>); pronotum strongly transverse, lateral margins strongly converging apicad, pubescence directed obliquely laterad (Fig. <xref ref-type="fig" rid="F12">80</xref>); elytral margins broadly arcuate laterally with pubescence directed obliquely laterad (Fig. <xref ref-type="fig" rid="F12">80</xref>); abdomen gradually narrowed apically. MALE. Tergite VIII truncate apically (Fig. <xref ref-type="fig" rid="F12">82</xref>); sternite VIII with apical margin arcuate (Fig. <xref ref-type="fig" rid="F12">83</xref>); median lobe of aedeagus with tubus long, arcuate, and apex hooked ventrally in lateral view, bulbus moderately long with small and irregularly oval crista apicalis (Fig. <xref ref-type="fig" rid="F12">81</xref>). FEMALE. Tergite VIII truncate apically (Fig. <xref ref-type="fig" rid="F12">84</xref>); sternite VIII broadly rounded and slightly produced apically (Fig. <xref ref-type="fig" rid="F12">85</xref>); pygidium as illustrated (Fig. <xref ref-type="fig" rid="F12">86</xref>); spermatheca not found.</p><fig id="F12" position="float" orientation="portrait"><label>Figures 80–86.</label><caption><p>
          <italic><tp:taxon-name><tp:taxon-name-part taxon-name-part-type="genus">Oligota</tp:taxon-name-part> <tp:taxon-name-part taxon-name-part-type="species">inflata</tp:taxon-name-part></tp:taxon-name></italic> (Mannerheim): <bold>80</bold> habitus in dorsal view <bold>81</bold> median lobe of aedeagus in lateral view <bold>82</bold> male tergite VIII <bold>83</bold> male sternite VIII <bold>84</bold> female tergite VIII <bold>85</bold> female sternite VIII <bold>86</bold> female pygidium. Scale bar for habitus = 1 mm, and the remaining scale bars = 0.2 mm.</p></caption><graphic xmlns:xlink="http://www.w3.org/1999/xlink" xlink:href="zookeys-610-045-g012.jpg" position="float" orientation="portrait" xlink:type="simple" id="oo_98936.jpg"/></fig></tp:treatment-sec><tp:treatment-sec sec-type="distribution" id="SECID0EVUGK"><title>Distribution.</title><table-wrap id="T38" position="float" orientation="portrait"><table id="TID0EZVEK" rules="all"><tbody><tr><td rowspan="1" colspan="1">Origin</td><td rowspan="1" colspan="1">Palaearctic, adventive in Canada</td></tr><tr><td rowspan="1" colspan="1">Distribution</td><td rowspan="1" colspan="1">Canada: <bold><abbrev xmlns:xlink="http://www.w3.org/1999/xlink" xlink:title="Saskatchewan" id="ABBRID0ESVGK" xlink:type="simple">SK</abbrev></bold></td></tr><tr><td rowspan="1" colspan="1">New North American, Canadian and provincial records</td><td rowspan="1" colspan="1">CANADA: <bold>Saskatchewan</bold>, Larson Ranch, Hwy 21, 16 km S Maple Creek: 14-V-2013 (<abbrev xmlns:xlink="http://www.w3.org/1999/xlink" content-type="institution" xlink:title="David Larson collection, Maple Creek, Saskatchewan, Canada" id="ABBRID0E5VGK" xlink:type="simple">DLC</abbrev>) 1 female; 22-27-VI-2005 (<abbrev xmlns:xlink="http://www.w3.org/1999/xlink" content-type="institution" xlink:title="David Larson collection, Maple Creek, Saskatchewan, Canada" id="ABBRID0ECWGK" xlink:type="simple">DLC</abbrev>) 1 female; 16-VIII-2012, new brome/alfalfa hay, D. Larson (<abbrev xmlns:xlink="http://www.w3.org/1999/xlink" content-type="institution" xlink:title="David Larson collection, Maple Creek, Saskatchewan, Canada" id="ABBRID0EGWGK" xlink:type="simple">DLC</abbrev>, <abbrev xmlns:xlink="http://www.w3.org/1999/xlink" content-type="institution" xlink:title="Natural Resources Canada, Canadian Forest Service, Laurentian Forestry Centre, R. Martineau Insectarium, Quebec City, Quebec, Canada" id="ABBRID0EKWGK" xlink:type="simple">LFC</abbrev>) 2 males, 5 females; 1-IX-2012, compost, D. Larson (<abbrev xmlns:xlink="http://www.w3.org/1999/xlink" content-type="institution" xlink:title="David Larson collection, Maple Creek, Saskatchewan, Canada" id="ABBRID0EOWGK" xlink:type="simple">DLC</abbrev>, <abbrev xmlns:xlink="http://www.w3.org/1999/xlink" content-type="institution" xlink:title="Natural Resources Canada, Canadian Forest Service, Laurentian Forestry Centre, R. Martineau Insectarium, Quebec City, Quebec, Canada" id="ABBRID0ESWGK" xlink:type="simple">LFC</abbrev>) 5 males, 9 females.</td></tr><tr><td rowspan="1" colspan="1">References</td><td rowspan="1" colspan="1">
                      <xref ref-type="bibr" rid="B51">Mannerheim 1830</xref>, <xref ref-type="bibr" rid="B65">Williams 1978</xref></td></tr></tbody></table></table-wrap></tp:treatment-sec><tp:treatment-sec sec-type="natural history" id="SECID0EFXGK"><title>Natural history.</title><p>The <abbrev xmlns:xlink="http://www.w3.org/1999/xlink" xlink:title="Saskatchewan" id="ABBRID0ELXGK" xlink:type="simple">SK</abbrev> specimens were found in compost and new brome/alfalfa hay. Collecting period: June, August and September</p></tp:treatment-sec><tp:treatment-sec sec-type="comments" id="SECID0EOXGK"><title>Comments.</title><p>
              <italic><tp:taxon-name><tp:taxon-name-part taxon-name-part-type="genus">Oligota</tp:taxon-name-part> <tp:taxon-name-part taxon-name-part-type="species">inflata</tp:taxon-name-part></tp:taxon-name></italic> is a Palaearctic species known from Europe, N. Africa, Congo, Egypt, and Brazil. It is reported here for the first time from North America.</p><!--PageBreak--></tp:treatment-sec><ref-list><ref id="B51"><mixed-citation xmlns:xlink="http://www.w3.org/1999/xlink" xlink:type="simple">
          <person-group><name name-style="western"><surname>Mannerheim</surname><given-names>CG</given-names></name></person-group> (<year>1830</year>) <source>Précis d’un nouvel arrangement de la famille des brachélytres de l’ordre des insectes coléoptères</source>. <publisher-name>St. Petersburg</publisher-name>, <size units="page">87 pp</size>.</mixed-citation></ref><ref id="B65"><mixed-citation xmlns:xlink="http://www.w3.org/1999/xlink" xlink:type="simple">
          <person-group><name name-style="western"><surname>Williams</surname><given-names>SA</given-names></name></person-group> (<year>1978</year>) <article-title>The genus <italic><tp:taxon-name><tp:taxon-name-part taxon-name-part-type="genus">Oligota</tp:taxon-name-part></tp:taxon-name></italic> Mannerheim (Col., <tp:taxon-name><tp:taxon-name-part taxon-name-part-type="family">Staphylinidae</tp:taxon-name-part></tp:taxon-name>) in the Ethiopian region.</article-title> <source>Entomologist’s Monthly Magazine</source> <volume>114</volume>: <fpage>177</fpage>–<lpage>190</lpage>.</mixed-citation></ref></ref-list></tp:taxon-treatment>
