# Supplementary material for: Twelve new species and fifty-three new provincial distribution records of Aleocharinae rove beetles of Saskatchewan, Canada (Coleoptera, Staphylinidae)
Source: Zookeys. 2016 Aug 11;(610):45–112. doi: 10.3897/zookeys.610.9361 (PMC4992812; doi:10.3897/zookeys.610.9361)
Supplement: XML Treatment for Zyras obliquus [file zookeys.610.9361-treatment49.xml]

<!DOCTYPE tp:taxon-treatment
  PUBLIC "-//TaxonX//DTD Taxonomic Treatment Publishing DTD v0 20100105//EN" "tax-treatment-NSO.dtd">
<tp:taxon-treatment xmlns:tp="http://www.plazi.org/taxpub"><tp:treatment-meta><kwd-group><label>Taxon classification</label><kwd><named-content content-type="kingdom">Animalia</named-content></kwd><kwd><named-content content-type="order">Coleoptera</named-content></kwd><kwd><named-content content-type="family">Staphylinidae</named-content></kwd></kwd-group><mixed-citation publication-type="journal"><person-group><name><surname>Klimaszewski</surname><given-names>Jan</given-names></name><name><surname>Larson</surname><given-names>David J.</given-names></name><name><surname>Labrecque</surname><given-names>Myriam</given-names></name><name><surname>Bourdon</surname><given-names>Caroline</given-names></name></person-group><article-title>Twelve new species and fifty-three new provincial distribution records of <tp:taxon-name><tp:taxon-name-part taxon-name-part-type="subfamily">Aleocharinae</tp:taxon-name-part></tp:taxon-name> rove beetles of Saskatchewan, Canada (<tp:taxon-name><tp:taxon-name-part taxon-name-part-type="order">Coleoptera</tp:taxon-name-part></tp:taxon-name>, <tp:taxon-name><tp:taxon-name-part taxon-name-part-type="family">Staphylinidae</tp:taxon-name-part></tp:taxon-name>)</article-title><source>Zookeys</source><day>11</day><month>8</month><year>2016</year><volume>2016</volume><issue>610</issue><fpage>45</fpage><lpage>112</lpage><pub-id pub-id-type="doi">10.3897/zookeys.610.9361</pub-id></mixed-citation></tp:treatment-meta><tp:nomenclature><tp:taxon-name>
              <tp:taxon-name-part taxon-name-part-type="genus">Zyras</tp:taxon-name-part>
              <tp:taxon-name-part taxon-name-part-type="species">obliquus</tp:taxon-name-part>
            </tp:taxon-name><tp:taxon-authority>(Casey)</tp:taxon-authority><tp:nomenclature-citation-list><tp:nomenclature-citation><tp:taxon-name/><comment>(for illustrations, see <xref ref-type="bibr" rid="B37">Klimaszewski et al. 2011</xref>) </comment></tp:nomenclature-citation></tp:nomenclature-citation-list></tp:nomenclature><tp:treatment-sec sec-type="distribution" id="SECID0ERZGK"><title>Distribution.</title><table-wrap id="T39" position="float" orientation="portrait"><table id="TID0ENYEK" rules="all"><tbody><tr><td rowspan="1" colspan="1">Origin</td><td rowspan="1" colspan="1">Nearctic</td></tr><tr><td rowspan="1" colspan="1">Distribution</td><td rowspan="1" colspan="1">Canada: <abbrev xmlns:xlink="http://www.w3.org/1999/xlink" xlink:title="Alberta" id="ABBRID0EN1GK" xlink:type="simple">AB</abbrev>, <abbrev xmlns:xlink="http://www.w3.org/1999/xlink" xlink:title="British Columbia" id="ABBRID0EQ1GK" xlink:type="simple">BC</abbrev>, <abbrev xmlns:xlink="http://www.w3.org/1999/xlink" xlink:title="Manitoba" id="ABBRID0ET1GK" xlink:type="simple">MB</abbrev>, <abbrev xmlns:xlink="http://www.w3.org/1999/xlink" xlink:title="New Brunswick" id="ABBRID0EW1GK" xlink:type="simple">NB</abbrev>, <abbrev xmlns:xlink="http://www.w3.org/1999/xlink" xlink:title="Newfoundland" id="ABBRID0EZ1GK" xlink:type="simple">NF</abbrev>, <abbrev xmlns:xlink="http://www.w3.org/1999/xlink" xlink:title="Nova Scotia" id="ABBRID0E31GK" xlink:type="simple">NS</abbrev>, <abbrev xmlns:xlink="http://www.w3.org/1999/xlink" xlink:title="Ontario" id="ABBRID0E61GK" xlink:type="simple">ON</abbrev>, <abbrev xmlns:xlink="http://www.w3.org/1999/xlink" xlink:title="Quebec" id="ABBRID0EC2GK" xlink:type="simple">QC</abbrev>, <bold><abbrev xmlns:xlink="http://www.w3.org/1999/xlink" xlink:title="Saskatchewan" id="ABBRID0EG2GK" xlink:type="simple">SK</abbrev></bold>. USA: MI, MO, NH, NY, OR</td></tr><tr><td rowspan="1" colspan="1">New provincial records</td><td rowspan="1" colspan="1">CANADA, <bold>Saskatchewan</bold>: Larson Ranch, 16 km S Maple Creek, 1-15-VI-2005, D. Larson (<abbrev xmlns:xlink="http://www.w3.org/1999/xlink" content-type="institution" xlink:title="David Larson collection, Maple Creek, Saskatchewan, Canada" id="ABBRID0ET2GK" xlink:type="simple">DLC</abbrev>) 1 sex undetermined; Cypress Hills Park, Center Block, 13-VI-2003, D. Larson (<abbrev xmlns:xlink="http://www.w3.org/1999/xlink" content-type="institution" xlink:title="David Larson collection, Maple Creek, Saskatchewan, Canada" id="ABBRID0EX2GK" xlink:type="simple">DLC</abbrev>, <abbrev xmlns:xlink="http://www.w3.org/1999/xlink" content-type="institution" xlink:title="Natural Resources Canada, Canadian Forest Service, Laurentian Forestry Centre, R. Martineau Insectarium, Quebec City, Quebec, Canada" id="ABBRID0E22GK" xlink:type="simple">LFC</abbrev>) 2 sex undetermined</td></tr><tr><td rowspan="1" colspan="1">References</td><td rowspan="1" colspan="1">
                      <xref ref-type="bibr" rid="B11">Casey 1893</xref>, <xref ref-type="bibr" rid="B27">Klimaszewski et al. 2005</xref>, <xref ref-type="bibr" rid="B61">Webster et al. 2009</xref>, <xref ref-type="bibr" rid="B48">Majka and Klimaszewski 2010</xref>, <xref ref-type="bibr" rid="B37">Klimaszewski et al. 2011</xref>, <xref ref-type="bibr" rid="B7">Bousquet et al. 2013</xref></td></tr></tbody></table></table-wrap></tp:treatment-sec><tp:treatment-sec sec-type="natural history" id="SECID0E53GK"><title>Natural history.</title><p>The <abbrev xmlns:xlink="http://www.w3.org/1999/xlink" xlink:title="Saskatchewan" id="ABBRID0EE4GK" xlink:type="simple">SK</abbrev> specimens were collected in June from unspecified habitat.</p></tp:treatment-sec><ref-list><ref id="B37"><mixed-citation xmlns:xlink="http://www.w3.org/1999/xlink" xlink:type="simple">
          <person-group><name name-style="western"><surname>Klimaszewski</surname><given-names>J</given-names></name><name name-style="western"><surname>Langor</surname><given-names>D</given-names></name><name name-style="western"><surname>Pelletier</surname><given-names>G</given-names></name><name name-style="western"><surname>Bourdon</surname><given-names>C</given-names></name><name name-style="western"><surname>Perdereau</surname><given-names>L</given-names></name></person-group> (<year>2011</year>) <source>Aleocharine beetles (<tp:taxon-name><tp:taxon-name-part taxon-name-part-type="order">Coleoptera</tp:taxon-name-part></tp:taxon-name>, <tp:taxon-name><tp:taxon-name-part taxon-name-part-type="family">Staphylinidae</tp:taxon-name-part></tp:taxon-name>) of the province of Newfoundland and Labrador, Canada.</source> <publisher-name>Pensoft Publishers</publisher-name>, <publisher-loc>Sofia-Moscow</publisher-loc>, <size units="page">313 pp</size>.</mixed-citation></ref><ref id="B11"><mixed-citation xmlns:xlink="http://www.w3.org/1999/xlink" xlink:type="simple">
          <person-group><name name-style="western"><surname>Casey</surname><given-names>TL</given-names></name></person-group> (<year>1893</year>) <article-title>Coleopterological notices – V.</article-title> <source>Annals of the New York Academy of Sciences</source> <volume>7</volume> [<issue>1894</issue>]: <fpage>281</fpage>–<lpage>606</lpage>. [pl. 1]</mixed-citation></ref><ref id="B27"><mixed-citation xmlns:xlink="http://www.w3.org/1999/xlink" xlink:type="simple">
          <person-group><name name-style="western"><surname>Klimaszewski</surname><given-names>J</given-names></name><name name-style="western"><surname>Sweeney</surname><given-names>J</given-names></name><name name-style="western"><surname>Price</surname><given-names>J</given-names></name><name name-style="western"><surname>Pelletier</surname><given-names>G</given-names></name></person-group> (<year>2005</year>) <article-title>Rove beetles (<tp:taxon-name><tp:taxon-name-part taxon-name-part-type="order">Coleoptera</tp:taxon-name-part></tp:taxon-name>: <tp:taxon-name><tp:taxon-name-part taxon-name-part-type="family">Staphylinidae</tp:taxon-name-part></tp:taxon-name>) in red spruce stands, eastern Canada: diversity, abundance, and descriptions of new species.</article-title> <source>The Canadian Entomologist</source> <volume>137</volume>: <fpage>1</fpage>–<lpage>48</lpage>. doi: <ext-link xlink:type="simple" ext-link-type="doi" xlink:href="10.4039/n03-123">10.4039/n03-123</ext-link></mixed-citation></ref><ref id="B61"><mixed-citation xmlns:xlink="http://www.w3.org/1999/xlink" xlink:type="simple">
          <person-group><name name-style="western"><surname>Webster</surname><given-names>RP</given-names></name><name name-style="western"><surname>Klimaszewski</surname><given-names>J</given-names></name><name name-style="western"><surname>Pelletier</surname><given-names>G</given-names></name><name name-style="western"><surname>Savard</surname><given-names>K</given-names></name></person-group> (<year>2009</year>) <article-title>New <tp:taxon-name><tp:taxon-name-part taxon-name-part-type="family">Staphylinidae</tp:taxon-name-part></tp:taxon-name> (<tp:taxon-name><tp:taxon-name-part taxon-name-part-type="order">Coleoptera</tp:taxon-name-part></tp:taxon-name>) records with new collection data from New Brunswick, Canada. I. <tp:taxon-name><tp:taxon-name-part taxon-name-part-type="subfamily">Aleocharinae</tp:taxon-name-part></tp:taxon-name>.</article-title> In: <person-group><name name-style="western"><surname>Majka,</surname><given-names>CG</given-names></name><name name-style="western"><surname>Klimaszewski,</surname><given-names>J</given-names></name></person-group> (<role>Eds</role>) <issue-title>Biodiversity, Biosystematics, and Ecology of Canadian Coleoptera II.</issue-title> <source>ZooKeys</source> <volume>22</volume>: <fpage>171</fpage>–<lpage>248</lpage>. doi: <ext-link xlink:type="simple" ext-link-type="doi" xlink:href="10.3897/zookeys.22.152">10.3897/zookeys.22.152</ext-link></mixed-citation></ref><ref id="B48"><mixed-citation xmlns:xlink="http://www.w3.org/1999/xlink" xlink:type="simple">
          <person-group><name name-style="western"><surname>Majka</surname><given-names>CG</given-names></name><name name-style="western"><surname>Klimaszewski</surname><given-names>J</given-names></name></person-group> (<year>2010</year>) <article-title>Contributions to the knowledge of the <tp:taxon-name><tp:taxon-name-part taxon-name-part-type="subfamily">Aleocharinae</tp:taxon-name-part></tp:taxon-name> (<tp:taxon-name><tp:taxon-name-part taxon-name-part-type="order">Coleoptera</tp:taxon-name-part></tp:taxon-name>, <tp:taxon-name><tp:taxon-name-part taxon-name-part-type="family">Staphylinidae</tp:taxon-name-part></tp:taxon-name>) in the Maritime Provinces of Canada.</article-title> <source>ZooKeys</source> <volume>46</volume>: <fpage>15</fpage>–<lpage>39</lpage>. doi: <ext-link xlink:type="simple" ext-link-type="doi" xlink:href="10.3897/zookeys.46.413">10.3897/zookeys.46.413</ext-link></mixed-citation></ref><ref id="B7"><mixed-citation xmlns:xlink="http://www.w3.org/1999/xlink" xlink:type="simple">
          <person-group><name name-style="western"><surname>Bousquet</surname><given-names>Y</given-names></name><name name-style="western"><surname>Bouchard</surname><given-names>P</given-names></name><name name-style="western"><surname>Davies</surname><given-names>AE</given-names></name><name name-style="western"><surname>Sikes</surname><given-names>D</given-names></name></person-group> (<year>2013</year>) <source>Checklist of beetles (<tp:taxon-name><tp:taxon-name-part taxon-name-part-type="order">Coleoptera</tp:taxon-name-part></tp:taxon-name>) of Canada and Alaska.</source> <publisher-name>Pensoft Publishers</publisher-name>, <publisher-loc>Sofia-Moscow</publisher-loc>, <size units="page">402 pp</size>.</mixed-citation></ref></ref-list></tp:taxon-treatment>
