# Supplementary material for: Twelve new species and fifty-three new provincial distribution records of Aleocharinae rove beetles of Saskatchewan, Canada (Coleoptera, Staphylinidae)
Source: Zookeys. 2016 Aug 11;(610):45–112. doi: 10.3897/zookeys.610.9361 (PMC4992812; doi:10.3897/zookeys.610.9361)
Supplement: XML Treatment for Ganthusa eva [file zookeys.610.9361-treatment50.xml]

<!DOCTYPE tp:taxon-treatment
  PUBLIC "-//TaxonX//DTD Taxonomic Treatment Publishing DTD v0 20100105//EN" "tax-treatment-NSO.dtd">
<tp:taxon-treatment xmlns:tp="http://www.plazi.org/taxpub"><tp:treatment-meta><kwd-group><label>Taxon classification</label><kwd><named-content content-type="kingdom">Animalia</named-content></kwd><kwd><named-content content-type="order">Coleoptera</named-content></kwd><kwd><named-content content-type="family">Staphylinidae</named-content></kwd></kwd-group><mixed-citation publication-type="journal"><person-group><name><surname>Klimaszewski</surname><given-names>Jan</given-names></name><name><surname>Larson</surname><given-names>David J.</given-names></name><name><surname>Labrecque</surname><given-names>Myriam</given-names></name><name><surname>Bourdon</surname><given-names>Caroline</given-names></name></person-group><article-title>Twelve new species and fifty-three new provincial distribution records of <tp:taxon-name><tp:taxon-name-part taxon-name-part-type="subfamily">Aleocharinae</tp:taxon-name-part></tp:taxon-name> rove beetles of Saskatchewan, Canada (<tp:taxon-name><tp:taxon-name-part taxon-name-part-type="order">Coleoptera</tp:taxon-name-part></tp:taxon-name>, <tp:taxon-name><tp:taxon-name-part taxon-name-part-type="family">Staphylinidae</tp:taxon-name-part></tp:taxon-name>)</article-title><source>Zookeys</source><day>11</day><month>8</month><year>2016</year><volume>2016</volume><issue>610</issue><fpage>45</fpage><lpage>112</lpage><pub-id pub-id-type="doi">10.3897/zookeys.610.9361</pub-id></mixed-citation></tp:treatment-meta><tp:nomenclature><tp:taxon-name>
              <tp:taxon-name-part taxon-name-part-type="genus">Ganthusa</tp:taxon-name-part>
              <tp:taxon-name-part taxon-name-part-type="species">eva</tp:taxon-name-part>
            </tp:taxon-name><tp:taxon-authority>Fenyes</tp:taxon-authority><tp:nomenclature-citation-list><tp:nomenclature-citation><tp:taxon-name/><comment>(for illustrations, see <xref ref-type="bibr" rid="B41">Klimaszewski et al. 2014</xref>) </comment></tp:nomenclature-citation></tp:nomenclature-citation-list></tp:nomenclature><tp:treatment-sec sec-type="distribution" id="SECID0EZ5GK"><title>Distribution.</title><table-wrap id="T40" position="float" orientation="portrait"><table id="TID0E5ZEK" rules="all"><tbody><tr><td rowspan="1" colspan="1">Origin</td><td rowspan="1" colspan="1">Nearctic</td></tr><tr><td rowspan="1" colspan="1">Distribution</td><td rowspan="1" colspan="1">Canada: <abbrev xmlns:xlink="http://www.w3.org/1999/xlink" xlink:title="Alberta" id="ABBRID0EV6GK" xlink:type="simple">AB</abbrev>, <abbrev xmlns:xlink="http://www.w3.org/1999/xlink" xlink:title="British Columbia" id="ABBRID0EY6GK" xlink:type="simple">BC</abbrev>, <bold><abbrev xmlns:xlink="http://www.w3.org/1999/xlink" xlink:title="Saskatchewan" id="ABBRID0E36GK" xlink:type="simple">SK</abbrev></bold>, <abbrev xmlns:xlink="http://www.w3.org/1999/xlink" xlink:title="Yukon Territory" id="ABBRID0E66GK" xlink:type="simple">YT</abbrev>. USA: CA</td></tr><tr><td rowspan="1" colspan="1">New provincial records</td><td rowspan="1" colspan="1">CANADA, <bold>Saskatchewan</bold>: Cypress Hills Park, Center Block, Sucker Creek, 20-V-2013, lodgepole pine litter, D. Larson (<abbrev xmlns:xlink="http://www.w3.org/1999/xlink" content-type="institution" xlink:title="David Larson collection, Maple Creek, Saskatchewan, Canada" id="ABBRID0EMAHK" xlink:type="simple">DLC</abbrev>) 1 male</td></tr><tr><td rowspan="1" colspan="1">References</td><td rowspan="1" colspan="1">
                      <xref ref-type="bibr" rid="B16">Fenyes 1909</xref>, <xref ref-type="bibr" rid="B24">Klimaszewski and Winchester 2002</xref>, Majka and Klimaszewski 2008, <xref ref-type="bibr" rid="B7">Bousquet et al. 2013</xref>, <xref ref-type="bibr" rid="B41">Klimaszewski et al. 2014</xref></td></tr></tbody></table></table-wrap></tp:treatment-sec><!--PageBreak--><tp:treatment-sec sec-type="natural history" id="SECID0EIBHK"><title>Natural history.</title><p>In <abbrev xmlns:xlink="http://www.w3.org/1999/xlink" xlink:title="Saskatchewan" id="ABBRID0EOBHK" xlink:type="simple">SK</abbrev>, one specimen was collected in May from lodgepole pine litter. Elsewhere, adults were captured in clear-cut Sitka spruce forest on Vancouver Island and in moss and gravel at the edge of small pools at other localities in the interior of British Columbia (<xref ref-type="bibr" rid="B24">Klimaszewski and Winchester 2002</xref>). Additional specimens were found in British Columbia in a 1-year-old harvested Douglas-fir stand. In west-central Alberta, adults were collected in pitfall traps deployed in Upper Cordilleran coniferous forests, including subxeric lodgepole pine forests, mesic white spruce and lodgepole pine stands and spruce-dominated subhygric and hygric forests, but not in deciduous-dominated forest or in grassy or shrubby meadows (<xref ref-type="bibr" rid="B41">Klimaszewski et al. 2014</xref>). In Alberta, adults also emerged from lodgepole pine trees infested by bark beetles (<xref ref-type="bibr" rid="B41">Klimaszewski et al. 2014</xref>). In the Yukon Territory, adults were found in a squirrel midden in spring, probably overwintering, and in a coniferous woodchip pile (<xref ref-type="bibr" rid="B41">Klimaszewski et al. 2014</xref>).</p></tp:treatment-sec><ref-list><ref id="B41"><mixed-citation xmlns:xlink="http://www.w3.org/1999/xlink" xlink:type="simple">
          <person-group><name name-style="western"><surname>Klimaszewski</surname><given-names>J</given-names></name><name name-style="western"><surname>Webster</surname><given-names>RP</given-names></name><name name-style="western"><surname>Langor</surname><given-names>DW</given-names></name><name name-style="western"><surname>Bourdon</surname><given-names>C</given-names></name><name name-style="western"><surname>Hammond</surname><given-names>JHE</given-names></name><name name-style="western"><surname>Pohl</surname><given-names>GR</given-names></name><name name-style="western"><surname>Godin</surname><given-names>B</given-names></name></person-group> (<year>2014</year>) <article-title>Review of Canadian species of the genera <italic><tp:taxon-name><tp:taxon-name-part taxon-name-part-type="genus">Gnathusa</tp:taxon-name-part></tp:taxon-name></italic> Fenyes, <italic><tp:taxon-name><tp:taxon-name-part taxon-name-part-type="genus">Mniusa</tp:taxon-name-part></tp:taxon-name></italic> Mulsant and Rey and <italic><tp:taxon-name><tp:taxon-name-part taxon-name-part-type="genus">Ocyusa</tp:taxon-name-part></tp:taxon-name></italic> Kraatz (<tp:taxon-name><tp:taxon-name-part taxon-name-part-type="order">Coleoptera</tp:taxon-name-part></tp:taxon-name>, <tp:taxon-name><tp:taxon-name-part taxon-name-part-type="family">Staphylinidae</tp:taxon-name-part></tp:taxon-name>, <tp:taxon-name><tp:taxon-name-part taxon-name-part-type="subfamily">Aleocharinae</tp:taxon-name-part></tp:taxon-name>).</article-title> <source>ZooKeys</source> <volume>412</volume>: <fpage>9</fpage>–<lpage>40</lpage>. doi: <ext-link xlink:type="simple" ext-link-type="doi" xlink:href="10.3897/zookeys.412.7282">10.3897/zookeys.412.7282</ext-link></mixed-citation></ref><ref id="B16"><mixed-citation xmlns:xlink="http://www.w3.org/1999/xlink" xlink:type="simple">
          <person-group><name name-style="western"><surname>Fenyes</surname><given-names>A</given-names></name></person-group> (<year>1909</year>) <article-title>Two new species of <tp:taxon-name><tp:taxon-name-part taxon-name-part-type="subfamily">Aleocharinae</tp:taxon-name-part></tp:taxon-name> from California.</article-title> <source>Proceedings of the Entomological Society of Washington</source> <volume>11</volume>: <fpage>197</fpage>–<lpage>199</lpage>.</mixed-citation></ref><ref id="B24"><mixed-citation xmlns:xlink="http://www.w3.org/1999/xlink" xlink:type="simple">
          <person-group><name name-style="western"><surname>Klimaszewski</surname><given-names>J</given-names></name><name name-style="western"><surname>Winchester</surname><given-names>NN</given-names></name></person-group> (<year>2002</year>) <article-title>Aleocharine rove beetles (<tp:taxon-name><tp:taxon-name-part taxon-name-part-type="order">Coleoptera</tp:taxon-name-part></tp:taxon-name> <tp:taxon-name><tp:taxon-name-part taxon-name-part-type="family">Staphylinidae</tp:taxon-name-part></tp:taxon-name>) of the ancient Sitka spruce forest on Vancouver Island, British Columbia, Canada.</article-title> <source>Mémoires de la Société royale belge d’Entomologie</source> <volume>40</volume>: <fpage>3</fpage>–<lpage>126</lpage>.</mixed-citation></ref><ref id="B7"><mixed-citation xmlns:xlink="http://www.w3.org/1999/xlink" xlink:type="simple">
          <person-group><name name-style="western"><surname>Bousquet</surname><given-names>Y</given-names></name><name name-style="western"><surname>Bouchard</surname><given-names>P</given-names></name><name name-style="western"><surname>Davies</surname><given-names>AE</given-names></name><name name-style="western"><surname>Sikes</surname><given-names>D</given-names></name></person-group> (<year>2013</year>) <source>Checklist of beetles (<tp:taxon-name><tp:taxon-name-part taxon-name-part-type="order">Coleoptera</tp:taxon-name-part></tp:taxon-name>) of Canada and Alaska.</source> <publisher-name>Pensoft Publishers</publisher-name>, <publisher-loc>Sofia-Moscow</publisher-loc>, <size units="page">402 pp</size>.</mixed-citation></ref></ref-list></tp:taxon-treatment>
