# Supplementary material for: Twelve new species and fifty-three new provincial distribution records of Aleocharinae rove beetles of Saskatchewan, Canada (Coleoptera, Staphylinidae)
Source: Zookeys. 2016 Aug 11;(610):45–112. doi: 10.3897/zookeys.610.9361 (PMC4992812; doi:10.3897/zookeys.610.9361)
Supplement: XML Treatment for Hylota ochracea [file zookeys.610.9361-treatment51.xml]

<!DOCTYPE tp:taxon-treatment
  PUBLIC "-//TaxonX//DTD Taxonomic Treatment Publishing DTD v0 20100105//EN" "tax-treatment-NSO.dtd">
<tp:taxon-treatment xmlns:tp="http://www.plazi.org/taxpub"><tp:treatment-meta><kwd-group><label>Taxon classification</label><kwd><named-content content-type="kingdom">Animalia</named-content></kwd><kwd><named-content content-type="order">Coleoptera</named-content></kwd><kwd><named-content content-type="family">Staphylinidae</named-content></kwd></kwd-group><mixed-citation publication-type="journal"><person-group><name><surname>Klimaszewski</surname><given-names>Jan</given-names></name><name><surname>Larson</surname><given-names>David J.</given-names></name><name><surname>Labrecque</surname><given-names>Myriam</given-names></name><name><surname>Bourdon</surname><given-names>Caroline</given-names></name></person-group><article-title>Twelve new species and fifty-three new provincial distribution records of <tp:taxon-name><tp:taxon-name-part taxon-name-part-type="subfamily">Aleocharinae</tp:taxon-name-part></tp:taxon-name> rove beetles of Saskatchewan, Canada (<tp:taxon-name><tp:taxon-name-part taxon-name-part-type="order">Coleoptera</tp:taxon-name-part></tp:taxon-name>, <tp:taxon-name><tp:taxon-name-part taxon-name-part-type="family">Staphylinidae</tp:taxon-name-part></tp:taxon-name>)</article-title><source>Zookeys</source><day>11</day><month>8</month><year>2016</year><volume>2016</volume><issue>610</issue><fpage>45</fpage><lpage>112</lpage><pub-id pub-id-type="doi">10.3897/zookeys.610.9361</pub-id></mixed-citation></tp:treatment-meta><tp:nomenclature><tp:taxon-name>
              <tp:taxon-name-part taxon-name-part-type="genus">Hylota</tp:taxon-name-part>
              <tp:taxon-name-part taxon-name-part-type="species">ochracea</tp:taxon-name-part>
            </tp:taxon-name><tp:taxon-authority>Casey</tp:taxon-authority><tp:nomenclature-citation-list><tp:nomenclature-citation><tp:taxon-name/><comment>(for illustrations, see <xref ref-type="bibr" rid="B28">Klimaszewski et al. 2006</xref>) </comment></tp:nomenclature-citation></tp:nomenclature-citation-list></tp:nomenclature><tp:treatment-sec sec-type="distribution" id="SECID0EJDHK"><title>Distribution.</title><table-wrap id="T41" position="float" orientation="portrait"><table id="TID0EP2EK" rules="all"><tbody><tr><td rowspan="1" colspan="1">Origin</td><td rowspan="1" colspan="1">Nearctic</td></tr><tr><td rowspan="1" colspan="1">Distribution</td><td rowspan="1" colspan="1">Canada: <abbrev xmlns:xlink="http://www.w3.org/1999/xlink" xlink:title="New Brunswick" id="ABBRID0EFEHK" xlink:type="simple">NB</abbrev>, <abbrev xmlns:xlink="http://www.w3.org/1999/xlink" xlink:title="Nova Scotia" id="ABBRID0EIEHK" xlink:type="simple">NS</abbrev>, <abbrev xmlns:xlink="http://www.w3.org/1999/xlink" xlink:title="Northwest" id="ABBRID0ELEHK" xlink:type="simple">NT</abbrev>, <abbrev xmlns:xlink="http://www.w3.org/1999/xlink" xlink:title="Ontario" id="ABBRID0EOEHK" xlink:type="simple">ON</abbrev>, <abbrev xmlns:xlink="http://www.w3.org/1999/xlink" xlink:title="Quebec" id="ABBRID0EREHK" xlink:type="simple">QC</abbrev>, <bold><abbrev xmlns:xlink="http://www.w3.org/1999/xlink" xlink:title="Saskatchewan" id="ABBRID0EVEHK" xlink:type="simple">SK</abbrev></bold>. USA: NY</td></tr><tr><td rowspan="1" colspan="1">New provincial records</td><td rowspan="1" colspan="1">CANADA, <bold>Saskatchewan</bold>, Larson Ranch, Hwy 21, 16 km S Maple Creek: 25-VI-2008, carrion trap, D. Larson (<abbrev xmlns:xlink="http://www.w3.org/1999/xlink" content-type="institution" xlink:title="David Larson collection, Maple Creek, Saskatchewan, Canada" id="ABBRID0ECFHK" xlink:type="simple">DLC</abbrev>) 1 female; 4-VIII-1998, D. Larson (<abbrev xmlns:xlink="http://www.w3.org/1999/xlink" content-type="institution" xlink:title="David Larson collection, Maple Creek, Saskatchewan, Canada" id="ABBRID0EGFHK" xlink:type="simple">DLC</abbrev>) 1 female; 27-VIII-2012, pigeon coop, D. Larson (<abbrev xmlns:xlink="http://www.w3.org/1999/xlink" content-type="institution" xlink:title="David Larson collection, Maple Creek, Saskatchewan, Canada" id="ABBRID0EKFHK" xlink:type="simple">DLC</abbrev>) 1 male</td></tr><tr><td rowspan="1" colspan="1">References</td><td rowspan="1" colspan="1">
                      <xref ref-type="bibr" rid="B12">Casey 1906</xref>, <xref ref-type="bibr" rid="B28">Klimaszewski et al. 2006</xref>, <xref ref-type="bibr" rid="B49">Majka et al. 2006</xref>, <xref ref-type="bibr" rid="B61">Webster et al. 2009</xref>, <xref ref-type="bibr" rid="B7">Bousquet et al. 2013</xref>, <xref ref-type="bibr" rid="B64">Webster et al. 2016b</xref></td></tr></tbody></table></table-wrap></tp:treatment-sec><!--PageBreak--><tp:treatment-sec sec-type="natural history" id="SECID0EOGHK"><title>Natural history.</title><p>In <abbrev xmlns:xlink="http://www.w3.org/1999/xlink" xlink:title="Saskatchewan" id="ABBRID0EUGHK" xlink:type="simple">SK</abbrev>, one specimen was collected from pigeon coop, one from carrion trap, and one from unspecified habitat. In <abbrev xmlns:xlink="http://www.w3.org/1999/xlink" xlink:title="New Brunswick" id="ABBRID0EXGHK" xlink:type="simple">NB</abbrev>, <italic><tp:taxon-name><tp:taxon-name-part taxon-name-part-type="genus">Hylota</tp:taxon-name-part> <tp:taxon-name-part taxon-name-part-type="species">ochracea</tp:taxon-name-part></tp:taxon-name></italic> was a common inhabitant of barred owl nests (<xref ref-type="bibr" rid="B61">Webster et al. 2009</xref>). Barred owl nests were in tree holes (usually in large trees) and in artificial nest boxes (<xref ref-type="bibr" rid="B61">Webster et al. 2009</xref>). Adults of <italic><tp:taxon-name><tp:taxon-name-part taxon-name-part-type="genus">Hylota</tp:taxon-name-part> <tp:taxon-name-part taxon-name-part-type="species">ochracea</tp:taxon-name-part></tp:taxon-name></italic> occurred in the nest contents, which usually consisted of rich decaying organic material with bones, fur, owl pellets, portions of dead prey items (mice, squirrels, small birds), and often the contents had a strong urine smell. This species was also found in the nest contents of the great horned owl. <xref ref-type="bibr" rid="B49">Majka et al. (2006)</xref> reported this species from the nests of the boreal owl, <italic><tp:taxon-name><tp:taxon-name-part taxon-name-part-type="genus">Aegolius</tp:taxon-name-part> <tp:taxon-name-part taxon-name-part-type="species">funereus</tp:taxon-name-part> <tp:taxon-name-part taxon-name-part-type="subspecies">richardsoni</tp:taxon-name-part></tp:taxon-name></italic> (Bonaparte) and northern saw-whet owl, <italic><tp:taxon-name><tp:taxon-name-part taxon-name-part-type="genus">Aegolius</tp:taxon-name-part> <tp:taxon-name-part taxon-name-part-type="species">acadicus</tp:taxon-name-part></tp:taxon-name></italic> (Gmelin) in Nova Scotia. Interestingly, <italic><tp:taxon-name><tp:taxon-name-part taxon-name-part-type="genus">Hylota</tp:taxon-name-part> <tp:taxon-name-part taxon-name-part-type="species">ochracea</tp:taxon-name-part></tp:taxon-name></italic> was also common among decaying vegetables inside a plastic compost bin, which in some respects mimics the conditions found within a tree hole occupied by an owl (<xref ref-type="bibr" rid="B61">Webster et al. 2009</xref>). Only one adult of <italic><tp:taxon-name><tp:taxon-name-part taxon-name-part-type="genus">Hylota</tp:taxon-name-part> <tp:taxon-name-part taxon-name-part-type="species">ochracea</tp:taxon-name-part></tp:taxon-name></italic> has been captured in New Brunswick in a habitat other than a tree hole or other enclosed situation; in drift material along a river margin (<xref ref-type="bibr" rid="B61">Webster et al. 2009</xref>). Adults were collected in May, June, August and September.</p></tp:treatment-sec><ref-list><ref id="B28"><mixed-citation xmlns:xlink="http://www.w3.org/1999/xlink" xlink:type="simple">
          <person-group><name name-style="western"><surname>Klimaszewski</surname><given-names>J</given-names></name><name name-style="western"><surname>Pelletier</surname><given-names>G</given-names></name><name name-style="western"><surname>Germain</surname><given-names>C</given-names></name><name name-style="western"><surname>Work</surname><given-names>T</given-names></name><name name-style="western"><surname>Hébert</surname><given-names>C</given-names></name></person-group> (<year>2006</year>) <article-title>Review of <italic><tp:taxon-name><tp:taxon-name-part taxon-name-part-type="genus">Oxypoda</tp:taxon-name-part></tp:taxon-name></italic> species in Canada and Alaska (<tp:taxon-name><tp:taxon-name-part taxon-name-part-type="order">Coleoptera</tp:taxon-name-part></tp:taxon-name>, <tp:taxon-name><tp:taxon-name-part taxon-name-part-type="family">Staphylinidae</tp:taxon-name-part></tp:taxon-name>, <tp:taxon-name><tp:taxon-name-part taxon-name-part-type="subfamily">Aleocharinae</tp:taxon-name-part></tp:taxon-name>): systematics, bionomics, and distribution.</article-title> <source>The Canadian Entomologist</source> <volume>138</volume>: <fpage>737</fpage>–<lpage>852</lpage>. doi: <ext-link xlink:type="simple" ext-link-type="doi" xlink:href="10.4039/n05-064">10.4039/n05-064</ext-link></mixed-citation></ref><ref id="B12"><mixed-citation xmlns:xlink="http://www.w3.org/1999/xlink" xlink:type="simple">
          <person-group><name name-style="western"><surname>Casey</surname><given-names>TL</given-names></name></person-group> (<year>1906</year>) <article-title>Observations on the staphylinid groups <tp:taxon-name><tp:taxon-name-part taxon-name-part-type="subfamily">Aleocharinae</tp:taxon-name-part></tp:taxon-name> and <tp:taxon-name><tp:taxon-name-part taxon-name-part-type="tribe">Xantholinini</tp:taxon-name-part></tp:taxon-name>, chiefly of America.</article-title> <source>Transactions of the Academy of Sciences of St. Louis</source> <volume>16</volume>: <fpage>125</fpage>–<lpage>434</lpage>.</mixed-citation></ref><ref id="B49"><mixed-citation xmlns:xlink="http://www.w3.org/1999/xlink" xlink:type="simple">
          <person-group><name name-style="western"><surname>Majka</surname><given-names>CG</given-names></name><name name-style="western"><surname>Klimaszewski</surname><given-names>J</given-names></name><name name-style="western"><surname>Lauff</surname><given-names>RF</given-names></name></person-group> (<year>2006</year>) <article-title>New <tp:taxon-name><tp:taxon-name-part taxon-name-part-type="order">Coleoptera</tp:taxon-name-part></tp:taxon-name> records from owl nests in Nova Scotia, Canada.</article-title> <source>Zootaxa</source> <volume>1194</volume>: <fpage>33</fpage>–<lpage>47</lpage>.</mixed-citation></ref><ref id="B61"><mixed-citation xmlns:xlink="http://www.w3.org/1999/xlink" xlink:type="simple">
          <person-group><name name-style="western"><surname>Webster</surname><given-names>RP</given-names></name><name name-style="western"><surname>Klimaszewski</surname><given-names>J</given-names></name><name name-style="western"><surname>Pelletier</surname><given-names>G</given-names></name><name name-style="western"><surname>Savard</surname><given-names>K</given-names></name></person-group> (<year>2009</year>) <article-title>New <tp:taxon-name><tp:taxon-name-part taxon-name-part-type="family">Staphylinidae</tp:taxon-name-part></tp:taxon-name> (<tp:taxon-name><tp:taxon-name-part taxon-name-part-type="order">Coleoptera</tp:taxon-name-part></tp:taxon-name>) records with new collection data from New Brunswick, Canada. I. <tp:taxon-name><tp:taxon-name-part taxon-name-part-type="subfamily">Aleocharinae</tp:taxon-name-part></tp:taxon-name>.</article-title> In: <person-group><name name-style="western"><surname>Majka,</surname><given-names>CG</given-names></name><name name-style="western"><surname>Klimaszewski,</surname><given-names>J</given-names></name></person-group> (<role>Eds</role>) <issue-title>Biodiversity, Biosystematics, and Ecology of Canadian Coleoptera II.</issue-title> <source>ZooKeys</source> <volume>22</volume>: <fpage>171</fpage>–<lpage>248</lpage>. doi: <ext-link xlink:type="simple" ext-link-type="doi" xlink:href="10.3897/zookeys.22.152">10.3897/zookeys.22.152</ext-link></mixed-citation></ref><ref id="B7"><mixed-citation xmlns:xlink="http://www.w3.org/1999/xlink" xlink:type="simple">
          <person-group><name name-style="western"><surname>Bousquet</surname><given-names>Y</given-names></name><name name-style="western"><surname>Bouchard</surname><given-names>P</given-names></name><name name-style="western"><surname>Davies</surname><given-names>AE</given-names></name><name name-style="western"><surname>Sikes</surname><given-names>D</given-names></name></person-group> (<year>2013</year>) <source>Checklist of beetles (<tp:taxon-name><tp:taxon-name-part taxon-name-part-type="order">Coleoptera</tp:taxon-name-part></tp:taxon-name>) of Canada and Alaska.</source> <publisher-name>Pensoft Publishers</publisher-name>, <publisher-loc>Sofia-Moscow</publisher-loc>, <size units="page">402 pp</size>.</mixed-citation></ref><ref id="B64"><mixed-citation xmlns:xlink="http://www.w3.org/1999/xlink" xlink:type="simple">
          <person-group><name name-style="western"><surname>Webster</surname><given-names>RP</given-names></name><name name-style="western"><surname>Klimaszewski</surname><given-names>J</given-names></name><name name-style="western"><surname>Bourdon</surname><given-names>C</given-names></name><name name-style="western"><surname>Sweeney</surname><given-names>JD</given-names></name><name name-style="western"><surname>Hughes</surname><given-names>CC</given-names></name><name name-style="western"><surname>Labrecque</surname><given-names>M</given-names></name></person-group> (<year>2016b</year>) <article-title>Further contributions to the <tp:taxon-name><tp:taxon-name-part taxon-name-part-type="subfamily">Aleocharinae</tp:taxon-name-part></tp:taxon-name> (<tp:taxon-name><tp:taxon-name-part taxon-name-part-type="order">Coleoptera</tp:taxon-name-part></tp:taxon-name>, <tp:taxon-name><tp:taxon-name-part taxon-name-part-type="family">Staphylinidae</tp:taxon-name-part></tp:taxon-name>) fauna of New Brunswick and Canada including descriptions of 27 new species.</article-title> <source>ZooKeys</source> <volume>573</volume>: <fpage>85</fpage>–<lpage>216</lpage>. doi: <ext-link xlink:type="simple" ext-link-type="doi" xlink:href="10.3897/zookeys.573.7016">10.3897/zookeys.573.7016</ext-link></mixed-citation></ref></ref-list></tp:taxon-treatment>
