# Supplementary material for: Twelve new species and fifty-three new provincial distribution records of Aleocharinae rove beetles of Saskatchewan, Canada (Coleoptera, Staphylinidae)
Source: Zookeys. 2016 Aug 11;(610):45–112. doi: 10.3897/zookeys.610.9361 (PMC4992812; doi:10.3897/zookeys.610.9361)
Supplement: XML Treatment for Oxypoda domestica [file zookeys.610.9361-treatment53.xml]

<!DOCTYPE tp:taxon-treatment
  PUBLIC "-//TaxonX//DTD Taxonomic Treatment Publishing DTD v0 20100105//EN" "tax-treatment-NSO.dtd">
<tp:taxon-treatment xmlns:tp="http://www.plazi.org/taxpub"><tp:treatment-meta><kwd-group><label>Taxon classification</label><kwd><named-content content-type="kingdom">Animalia</named-content></kwd><kwd><named-content content-type="order">Coleoptera</named-content></kwd><kwd><named-content content-type="family">Staphylinidae</named-content></kwd></kwd-group><mixed-citation publication-type="journal"><person-group><name><surname>Klimaszewski</surname><given-names>Jan</given-names></name><name><surname>Larson</surname><given-names>David J.</given-names></name><name><surname>Labrecque</surname><given-names>Myriam</given-names></name><name><surname>Bourdon</surname><given-names>Caroline</given-names></name></person-group><article-title>Twelve new species and fifty-three new provincial distribution records of <tp:taxon-name><tp:taxon-name-part taxon-name-part-type="subfamily">Aleocharinae</tp:taxon-name-part></tp:taxon-name> rove beetles of Saskatchewan, Canada (<tp:taxon-name><tp:taxon-name-part taxon-name-part-type="order">Coleoptera</tp:taxon-name-part></tp:taxon-name>, <tp:taxon-name><tp:taxon-name-part taxon-name-part-type="family">Staphylinidae</tp:taxon-name-part></tp:taxon-name>)</article-title><source>Zookeys</source><day>11</day><month>8</month><year>2016</year><volume>2016</volume><issue>610</issue><fpage>45</fpage><lpage>112</lpage><pub-id pub-id-type="doi">10.3897/zookeys.610.9361</pub-id></mixed-citation></tp:treatment-meta><tp:nomenclature><tp:taxon-name>
              <tp:taxon-name-part taxon-name-part-type="genus">Oxypoda</tp:taxon-name-part>
              <tp:taxon-name-part taxon-name-part-type="species">domestica</tp:taxon-name-part>
              <object-id xmlns:xlink="http://www.w3.org/1999/xlink" content-type="zoobank" xlink:type="simple">http://zoobank.org/028AB4CE-90D8-4A0F-A833-E5E75466FEFD</object-id>
            </tp:taxon-name><tp:taxon-authority>Klimaszewski &amp; Larson</tp:taxon-authority><tp:taxon-status xmlns:xlink="http://www.w3.org/1999/xlink" xlink:type="simple">sp. n.</tp:taxon-status><xref ref-type="fig" rid="F13">Figs 87–91</xref><!--PageBreak--></tp:nomenclature><tp:treatment-sec sec-type="materials" id="SECID0ESQHK"><title>Holotype (male).</title><p>Canada, Saskatchewan, Larson Ranch, Hwy 21, 16 km S Maple Creek, 22-IV-2012, D. Larson (<abbrev xmlns:xlink="http://www.w3.org/1999/xlink" content-type="institution" xlink:title="Natural Resources Canada, Canadian Forest Service, Laurentian Forestry Centre, R. Martineau Insectarium, Quebec City, Quebec, Canada" id="ABBRID0EYQHK" xlink:type="simple">LFC</abbrev>). <bold>Paratype</bold>. Canada, Saskatchewan, Larson Ranch, Hwy 21, 16 km S Maple Creek, 1-IV-2012, D. Larson (<named-content xmlns:xlink="http://www.w3.org/1999/xlink" content-type="dwc:institutional_code" xlink:type="simple">CNC</named-content>) 1 male.</p></tp:treatment-sec><tp:treatment-sec sec-type="etymology" id="SECID0ECRHK"><title>Etymology.</title><p>The name of this species is derived from Latin feminine adjective <italic><tp:taxon-name><tp:taxon-name-part taxon-name-part-type="species">domestica</tp:taxon-name-part></tp:taxon-name></italic>-, meaning domestic, in reference to the capture of the type specimens in the vicinity of the farmstead.</p></tp:treatment-sec><tp:treatment-sec sec-type="diagnosis" id="SECID0ESRHK"><title>Diagnosis.</title><p>Body length 3.4-3.6 mm, narrowly subparallel, broadest at posterior elytra, abdomen subparallel (Fig. <xref ref-type="fig" rid="F13">87</xref>); piceous with legs, basal antennal article, and two narrow oblique sections of elytra yellowish-brown (the extent of this section is variable) (Fig. <xref ref-type="fig" rid="F13">87</xref>); pubescence and punctation of forebody dense; integument with isodiametric microsculpture. Head distinctly broader than half of pronotal width (Fig. <xref ref-type="fig" rid="F13">87</xref>); eyes large, longer than postocular area in dorsal view; antennae slender, antennomeres I-III strongly elongate, IV slightly elongate, V subquadrate, VI-X moderately transverse (Fig. <xref ref-type="fig" rid="F13">87</xref>); pronotum moderately convex, strongly transverse and about one fifth broader than long, broadest in basal third, pubescence directed anteriad apically along midline and obliquely posteriad from midline of disc elsewhere (Fig. <xref ref-type="fig" rid="F13">87</xref>); elytra slightly broader than pronotum and at suture about as long as pronotum, pubescence directed approximately straight posteriad (Fig. <xref ref-type="fig" rid="F13">87</xref>); abdomen subparallel and slightly tapering apically (Fig. <xref ref-type="fig" rid="F13">87</xref>). MALE. Tergite VIII transverse and broadly arcuate apically, antecostal suture approximately straight (Fig. <xref ref-type="fig" rid="F13">90</xref>); sternite VIII triangularly produced apically, antecostal suture slightly sinuate (Fig. <xref ref-type="fig" rid="F13">91</xref>); median lobe of aedeagus with narrowly oval bulbus and broad and subparallel tubus in dorsal view (Fig. <xref ref-type="fig" rid="F13">89</xref>); ventral margin of tubus slightly sinuate and with apex triangular in lateral view (Fig. <xref ref-type="fig" rid="F13">88</xref>); internal sac with elongate subapical structures (Figs <xref ref-type="fig" rid="F13">88</xref>, <xref ref-type="fig" rid="F13">89</xref>); bulbus with ovally elongate crista apicalis (Fig. <xref ref-type="fig" rid="F13">88</xref>). FEMALE. Unknown.</p><fig id="F13" position="float" orientation="portrait"><label>Figures 87–91.</label><caption><p>
          <italic><tp:taxon-name><tp:taxon-name-part taxon-name-part-type="genus">Oxypoda</tp:taxon-name-part> <tp:taxon-name-part taxon-name-part-type="species">domestica</tp:taxon-name-part></tp:taxon-name></italic> Klimaszewski &amp; Larson, sp. n.: <bold>87</bold> habitus in dorsal view <bold>88</bold> median lobe of aedeagus in lateral view, and <bold>89</bold> in dorsal view <bold>90</bold> male tergite VIII <bold>91</bold> male sternite VIII. Scale bar for habitus = 1 mm, and the remaining scale bars = 0.2 mm.</p></caption><graphic xmlns:xlink="http://www.w3.org/1999/xlink" xlink:href="zookeys-610-045-g013.jpg" position="float" orientation="portrait" xlink:type="simple" id="oo_98937.jpg"/></fig></tp:treatment-sec><tp:treatment-sec sec-type="natural history" id="SECID0ERUHK"><title>Natural history.</title><p>The two males were captured in April in an unspecified habitat near a farmstead.</p></tp:treatment-sec><tp:treatment-sec sec-type="comments" id="SECID0EWUHK"><title>Comments.</title><p>This species is very similar externaly to <italic><tp:taxon-name><tp:taxon-name-part taxon-name-part-type="genus">Oxypoda</tp:taxon-name-part> <tp:taxon-name-part taxon-name-part-type="species">irrasa</tp:taxon-name-part></tp:taxon-name></italic> Mäklin, from which it may be distinguished by the shape of tubus of median lobe of aedeagus with slightly <!--PageBreak-->sinuate ventral margin and triangular apical part in lateral view (Fig. <xref ref-type="fig" rid="F12">85</xref>). In <italic><tp:taxon-name><tp:taxon-name-part taxon-name-part-type="genus">Oxypoda</tp:taxon-name-part> <tp:taxon-name-part taxon-name-part-type="species">irrasa</tp:taxon-name-part></tp:taxon-name></italic>, tubus of median lobe of aedeagus is angularly bent ventrally and apical part is evenly narrowly elongate. For illustrations of <italic><tp:taxon-name><tp:taxon-name-part taxon-name-part-type="genus">Oxypoda</tp:taxon-name-part> <tp:taxon-name-part taxon-name-part-type="species">irrasa</tp:taxon-name-part></tp:taxon-name></italic>, see <xref ref-type="bibr" rid="B28">Klimaszewski et al. (2006)</xref>.</p><!--PageBreak--></tp:treatment-sec><tp:treatment-sec><!--Section generated to contain objects referenced in tp:taxon-treatment.--><fig id="F12" position="float" orientation="portrait"><label>Figures 80–86.</label><caption><p>
          <italic><tp:taxon-name><tp:taxon-name-part taxon-name-part-type="genus">Oligota</tp:taxon-name-part> <tp:taxon-name-part taxon-name-part-type="species">inflata</tp:taxon-name-part></tp:taxon-name></italic> (Mannerheim): <bold>80</bold> habitus in dorsal view <bold>81</bold> median lobe of aedeagus in lateral view <bold>82</bold> male tergite VIII <bold>83</bold> male sternite VIII <bold>84</bold> female tergite VIII <bold>85</bold> female sternite VIII <bold>86</bold> female pygidium. Scale bar for habitus = 1 mm, and the remaining scale bars = 0.2 mm.</p></caption><graphic xmlns:xlink="http://www.w3.org/1999/xlink" xlink:href="zookeys-610-045-g012.jpg" position="float" orientation="portrait" xlink:type="simple" id="oo_98936.jpg"/></fig></tp:treatment-sec><ref-list><ref id="B28"><mixed-citation xmlns:xlink="http://www.w3.org/1999/xlink" xlink:type="simple">
          <person-group><name name-style="western"><surname>Klimaszewski</surname><given-names>J</given-names></name><name name-style="western"><surname>Pelletier</surname><given-names>G</given-names></name><name name-style="western"><surname>Germain</surname><given-names>C</given-names></name><name name-style="western"><surname>Work</surname><given-names>T</given-names></name><name name-style="western"><surname>Hébert</surname><given-names>C</given-names></name></person-group> (<year>2006</year>) <article-title>Review of <italic><tp:taxon-name><tp:taxon-name-part taxon-name-part-type="genus">Oxypoda</tp:taxon-name-part></tp:taxon-name></italic> species in Canada and Alaska (<tp:taxon-name><tp:taxon-name-part taxon-name-part-type="order">Coleoptera</tp:taxon-name-part></tp:taxon-name>, <tp:taxon-name><tp:taxon-name-part taxon-name-part-type="family">Staphylinidae</tp:taxon-name-part></tp:taxon-name>, <tp:taxon-name><tp:taxon-name-part taxon-name-part-type="subfamily">Aleocharinae</tp:taxon-name-part></tp:taxon-name>): systematics, bionomics, and distribution.</article-title> <source>The Canadian Entomologist</source> <volume>138</volume>: <fpage>737</fpage>–<lpage>852</lpage>. doi: <ext-link xlink:type="simple" ext-link-type="doi" xlink:href="10.4039/n05-064">10.4039/n05-064</ext-link></mixed-citation></ref></ref-list></tp:taxon-treatment>
