# Supplementary material for: Twelve new species and fifty-three new provincial distribution records of Aleocharinae rove beetles of Saskatchewan, Canada (Coleoptera, Staphylinidae)
Source: Zookeys. 2016 Aug 11;(610):45–112. doi: 10.3897/zookeys.610.9361 (PMC4992812; doi:10.3897/zookeys.610.9361)
Supplement: XML Treatment for Brachyusa [file zookeys.610.9361-treatment63.xml]

<!DOCTYPE tp:taxon-treatment
  PUBLIC "-//TaxonX//DTD Taxonomic Treatment Publishing DTD v0 20100105//EN" "tax-treatment-NSO.dtd">
<tp:taxon-treatment xmlns:tp="http://www.plazi.org/taxpub"><tp:treatment-meta><kwd-group><label>Taxon classification</label><kwd><named-content content-type="kingdom">Animalia</named-content></kwd><kwd><named-content content-type="order">Coleoptera</named-content></kwd><kwd><named-content content-type="family">Staphylinidae</named-content></kwd></kwd-group><mixed-citation publication-type="journal"><person-group><name><surname>Klimaszewski</surname><given-names>Jan</given-names></name><name><surname>Larson</surname><given-names>David J.</given-names></name><name><surname>Labrecque</surname><given-names>Myriam</given-names></name><name><surname>Bourdon</surname><given-names>Caroline</given-names></name></person-group><article-title>Twelve new species and fifty-three new provincial distribution records of <tp:taxon-name><tp:taxon-name-part taxon-name-part-type="subfamily">Aleocharinae</tp:taxon-name-part></tp:taxon-name> rove beetles of Saskatchewan, Canada (<tp:taxon-name><tp:taxon-name-part taxon-name-part-type="order">Coleoptera</tp:taxon-name-part></tp:taxon-name>, <tp:taxon-name><tp:taxon-name-part taxon-name-part-type="family">Staphylinidae</tp:taxon-name-part></tp:taxon-name>)</article-title><source>Zookeys</source><day>11</day><month>8</month><year>2016</year><volume>2016</volume><issue>610</issue><fpage>45</fpage><lpage>112</lpage><pub-id pub-id-type="doi">10.3897/zookeys.610.9361</pub-id></mixed-citation></tp:treatment-meta><tp:nomenclature><tp:taxon-name>
              <tp:taxon-name-part taxon-name-part-type="genus">Brachyusa</tp:taxon-name-part>
            </tp:taxon-name><tp:taxon-authority>Mulsant &amp; Rey</tp:taxon-authority></tp:nomenclature><tp:treatment-sec sec-type="Key to Canadian species of Brachyusa" id="SECID0ENMBM"><title>Key to Canadian species of <italic><tp:taxon-name><tp:taxon-name-part taxon-name-part-type="genus">Brachyusa</tp:taxon-name-part></tp:taxon-name></italic></title><table-wrap content-type="key" position="anchor" orientation="portrait"><table id="TID0EIRBI" rules="all"><tbody><tr><td rowspan="1" colspan="1">1</td><td rowspan="1" colspan="1">Median lobe of aedeagus with narrowly triangular apical part forming dorsally distinct angular projection in apical half of tubus in lateral view (see Fig. 5N, in <xref ref-type="bibr" rid="B60">Seevers 1978</xref>)</td><td rowspan="1" colspan="1">
                    <bold><italic><tp:taxon-name><tp:taxon-name-part taxon-name-part-type="genus">Brachyusa</tp:taxon-name-part> <tp:taxon-name-part taxon-name-part-type="species">americana</tp:taxon-name-part></tp:taxon-name></italic> (Fenyes)</bold>
                  </td></tr><!--PageBreak--><tr><td rowspan="1" colspan="1">–</td><td rowspan="1" colspan="1">Median lobe of aedeagus with narrowly triangular apical part without angular dorsal projection in apical half of tubus in lateral view (Figs <xref ref-type="fig" rid="F14">93</xref>, <xref ref-type="fig" rid="F15">100</xref>)</td><td rowspan="1" colspan="1">
                    <bold>2</bold>
                  </td></tr><tr><td rowspan="1" colspan="1">2</td><td rowspan="1" colspan="1">Body broad (Fig. <xref ref-type="fig" rid="F15">99</xref>); pronotal base strongly sinuate laterally (Fig. <xref ref-type="fig" rid="F15">99</xref>); median lobe of aedeagus with tubus extremely elongate (Fig. <xref ref-type="fig" rid="F15">100</xref>); male tergite VIII emarginate apically (Fig. <xref ref-type="fig" rid="F15">101</xref>); spermatheca L-shaped (Fig. <xref ref-type="fig" rid="F15">105</xref>)</td><td rowspan="1" colspan="1">
                    <bold><italic><tp:taxon-name><tp:taxon-name-part taxon-name-part-type="genus">Brachyusa</tp:taxon-name-part> <tp:taxon-name-part taxon-name-part-type="species">saskatchewanae</tp:taxon-name-part></tp:taxon-name></italic> Klimaszewski &amp; Larson, sp. n.</bold>
                  </td></tr><tr><td rowspan="1" colspan="1">–</td><td rowspan="1" colspan="1">Body moderately narrow (Fig. <xref ref-type="fig" rid="F14">92</xref>); pronotal base evenly arcuate (Fig. <xref ref-type="fig" rid="F14">92</xref>); median lobe of aedeagus with tubus moderately elongate (Fig. <xref ref-type="fig" rid="F14">93</xref>); male tergite VIII truncate apically (Fig. <xref ref-type="fig" rid="F14">94</xref>); spermatheca S-shaped (Fig. <xref ref-type="fig" rid="F14">98</xref>)</td><td rowspan="1" colspan="1">
                    <bold><italic><tp:taxon-name><tp:taxon-name-part taxon-name-part-type="genus">Brachyusa</tp:taxon-name-part> <tp:taxon-name-part taxon-name-part-type="species">helenae</tp:taxon-name-part></tp:taxon-name></italic> Casey</bold>
                  </td></tr></tbody></table></table-wrap><fig id="F14" position="float" orientation="portrait"><label>Figures 92–98.</label><caption><p>
          <italic><tp:taxon-name><tp:taxon-name-part taxon-name-part-type="genus">Brachyusa</tp:taxon-name-part> <tp:taxon-name-part taxon-name-part-type="species">helenae</tp:taxon-name-part></tp:taxon-name></italic> Klimaszewski &amp; Larson, sp. n.: <bold>92</bold> habitus in dorsal view <bold>93</bold> median lobe of aedeagus in lateral view <bold>94</bold> male tergite VIII <bold>95</bold> male sternite VIII <bold>96</bold> female tergite VIII <bold>97</bold> female sternite VIII <bold>98</bold> spermatheca. Scale bar for habitus = 1 mm, and the remaining scale bars = 0.2 mm.</p></caption><graphic xmlns:xlink="http://www.w3.org/1999/xlink" xlink:href="zookeys-610-045-g014.jpg" position="float" orientation="portrait" xlink:type="simple" id="oo_98938.jpg"/></fig><fig id="F15" position="float" orientation="portrait"><label>Figures 99–105.</label><caption><p>
          <italic><tp:taxon-name><tp:taxon-name-part taxon-name-part-type="genus">Brachyusa</tp:taxon-name-part> <tp:taxon-name-part taxon-name-part-type="species">saskatchewanae</tp:taxon-name-part></tp:taxon-name></italic> Klimaszewski &amp; Larson, sp. n.: <bold>99</bold> habitus in dorsal view <bold>100</bold> median lobe of aedeagus in lateral view <bold>101</bold> male tergite VIII <bold>102</bold> male sternite VIII <bold>103</bold> female tergite VIII <bold>104</bold> female sternite VIII <bold>105</bold> spermatheca. Scale bar for habitus = 1 mm, and the remaining scale bars = 0.2 mm.</p></caption><graphic xmlns:xlink="http://www.w3.org/1999/xlink" xlink:href="zookeys-610-045-g015.jpg" position="float" orientation="portrait" xlink:type="simple" id="oo_98939.jpg"/></fig></tp:treatment-sec><ref-list><ref id="B60"><mixed-citation xmlns:xlink="http://www.w3.org/1999/xlink" xlink:type="simple">
          <person-group><name name-style="western"><surname>Seevers</surname><given-names>CH</given-names></name></person-group> (<year>1978</year>) <article-title>A generic and tribal revision of the North American <tp:taxon-name><tp:taxon-name-part taxon-name-part-type="subfamily">Aleocharinae</tp:taxon-name-part></tp:taxon-name> (<tp:taxon-name><tp:taxon-name-part taxon-name-part-type="order">Coleoptera</tp:taxon-name-part></tp:taxon-name>: <tp:taxon-name><tp:taxon-name-part taxon-name-part-type="family">Staphylinidae</tp:taxon-name-part></tp:taxon-name>).</article-title> <source>Fieldiana Zoology</source> <volume>71</volume>: <fpage>1</fpage>–<lpage>289</lpage>.</mixed-citation></ref></ref-list></tp:taxon-treatment>
