# Supplementary material for: Twelve new species and fifty-three new provincial distribution records of Aleocharinae rove beetles of Saskatchewan, Canada (Coleoptera, Staphylinidae)
Source: Zookeys. 2016 Aug 11;(610):45–112. doi: 10.3897/zookeys.610.9361 (PMC4992812; doi:10.3897/zookeys.610.9361)
Supplement: XML Treatment for Brachyusa saskatchewanae [file zookeys.610.9361-treatment65.xml]

<!DOCTYPE tp:taxon-treatment
  PUBLIC "-//TaxonX//DTD Taxonomic Treatment Publishing DTD v0 20100105//EN" "tax-treatment-NSO.dtd">
<tp:taxon-treatment xmlns:tp="http://www.plazi.org/taxpub"><tp:treatment-meta><kwd-group><label>Taxon classification</label><kwd><named-content content-type="kingdom">Animalia</named-content></kwd><kwd><named-content content-type="order">Coleoptera</named-content></kwd><kwd><named-content content-type="family">Staphylinidae</named-content></kwd></kwd-group><mixed-citation publication-type="journal"><person-group><name><surname>Klimaszewski</surname><given-names>Jan</given-names></name><name><surname>Larson</surname><given-names>David J.</given-names></name><name><surname>Labrecque</surname><given-names>Myriam</given-names></name><name><surname>Bourdon</surname><given-names>Caroline</given-names></name></person-group><article-title>Twelve new species and fifty-three new provincial distribution records of <tp:taxon-name><tp:taxon-name-part taxon-name-part-type="subfamily">Aleocharinae</tp:taxon-name-part></tp:taxon-name> rove beetles of Saskatchewan, Canada (<tp:taxon-name><tp:taxon-name-part taxon-name-part-type="order">Coleoptera</tp:taxon-name-part></tp:taxon-name>, <tp:taxon-name><tp:taxon-name-part taxon-name-part-type="family">Staphylinidae</tp:taxon-name-part></tp:taxon-name>)</article-title><source>Zookeys</source><day>11</day><month>8</month><year>2016</year><volume>2016</volume><issue>610</issue><fpage>45</fpage><lpage>112</lpage><pub-id pub-id-type="doi">10.3897/zookeys.610.9361</pub-id></mixed-citation></tp:treatment-meta><tp:nomenclature><tp:taxon-name>
              <tp:taxon-name-part taxon-name-part-type="genus">Brachyusa</tp:taxon-name-part>
              <tp:taxon-name-part taxon-name-part-type="species">saskatchewanae</tp:taxon-name-part>
              <object-id xmlns:xlink="http://www.w3.org/1999/xlink" content-type="zoobank" xlink:type="simple">http://zoobank.org/B1B397E3-9706-4BD1-992E-B2210EE12B30</object-id>
            </tp:taxon-name><tp:taxon-authority>Klimaszewski &amp; Larson</tp:taxon-authority><tp:taxon-status xmlns:xlink="http://www.w3.org/1999/xlink" xlink:type="simple">sp. n.</tp:taxon-status><xref ref-type="fig" rid="F15">Figs 99–105</xref><!--PageBreak--><!--PageBreak--></tp:nomenclature><tp:treatment-sec sec-type="materials" id="SECID0EW5BM"><title>Holotype (male).</title><p>Canada, Saskatchewan, Bear Creek at Crane Lake, near Piapot, 18-VIII-2011, D. Larson (<abbrev xmlns:xlink="http://www.w3.org/1999/xlink" content-type="institution" xlink:title="Natural Resources Canada, Canadian Forest Service, Laurentian Forestry Centre, R. Martineau Insectarium, Quebec City, Quebec, Canada" id="ABBRID0E35BM" xlink:type="simple">LFC</abbrev>). <bold>Paratypes</bold>. Canada, Saskatchewan, Grasslands National Park, Frenchman River at Ecotour Rd., 26-VII-2004, sandy-clay river bank, D. Larson (<abbrev xmlns:xlink="http://www.w3.org/1999/xlink" content-type="institution" xlink:title="David Larson collection, Maple Creek, Saskatchewan, Canada" id="ABBRID0EC6BM" xlink:type="simple">DLC</abbrev>) 1 male; Bigstick Lake, 16 km E Golden Prairie, 21-IX-2011, D. Larson (<abbrev xmlns:xlink="http://www.w3.org/1999/xlink" content-type="institution" xlink:title="David Larson collection, Maple Creek, Saskatchewan, Canada" id="ABBRID0EG6BM" xlink:type="simple">DLC</abbrev>, <abbrev xmlns:xlink="http://www.w3.org/1999/xlink" content-type="institution" xlink:title="Natural Resources Canada, Canadian Forest Service, Laurentian Forestry Centre, R. Martineau Insectarium, Quebec City, Quebec, Canada" id="ABBRID0EK6BM" xlink:type="simple">LFC</abbrev>) 4 females.</p></tp:treatment-sec><tp:treatment-sec sec-type="etymology" id="SECID0EO6BM"><title>Etymology.</title><p>The name of this species, <italic><tp:taxon-name><tp:taxon-name-part taxon-name-part-type="species">saskatchewanae</tp:taxon-name-part></tp:taxon-name></italic>-, is a feminine adjective derived from the name of the province of Saskatchewan, where the type series was found.</p></tp:treatment-sec><tp:treatment-sec sec-type="diagnosis" id="SECID0E56BM"><title>Diagnosis.</title><p>Body narrowly oval, length 2.3-2.5 mm, slightly flattened; uniformly black with light brown tarsi (Fig. <xref ref-type="fig" rid="F15">99</xref>); integument moderately glossy with short and silky pubescence (Fig. <xref ref-type="fig" rid="F15">99</xref>); antenna with articles I-VII elongate, VIII-IX subquadrate to slightly transverse (Fig. <xref ref-type="fig" rid="F15">99</xref>); head distinctly narrower than elytra and with large eyes, postocular region very short and abruptly narrowed basally (Fig. <xref ref-type="fig" rid="F15">99</xref>); pronotum wider than head but narrower than elytra, sinuate baso-laterally and strongly converging apically in apical third, pubescence directed straight and obliquely posteriad (Fig. <xref ref-type="fig" rid="F15">99</xref>); elytra at suture about as long as pronotum, pubescence directed straight posteriad, basal margin concave (Fig. <xref ref-type="fig" rid="F15">99</xref>); abdomen strongly narrowed posteriad, three basal tergites with deep transverse impressions (Fig. <xref ref-type="fig" rid="F15">99</xref>); metatarsus with basal article less than twice as long as second (Fig. <xref ref-type="fig" rid="F15">99</xref>). MALE. Tergite VIII transverse with broad apical emargination (Fig. <xref ref-type="fig" rid="F15">101</xref>); sternite VIII strongly elongate, with wide space between base of disc and antecostal suture, apical margin rounded (Fig. <xref ref-type="fig" rid="F15">102</xref>); median lobe of aedeagus with very long and narrow tubus in lateral view, bulbus large with large crista apicalis (Fig. <xref ref-type="fig" rid="F15">100</xref>). FEMALE. Tergite VIII slightly triangularly produced at apex (Fig. <xref ref-type="fig" rid="F15">103</xref>); sternite VIII with shallow apical emargination (Fig. <xref ref-type="fig" rid="F15">104</xref>); spermatheca L-shaped, with sac-shaped capsule angularly connected to club-shaped stem (Fig. <xref ref-type="fig" rid="F15">105</xref>).</p><p>
              <italic><tp:taxon-name><tp:taxon-name-part taxon-name-part-type="genus">Brachyusa</tp:taxon-name-part> <tp:taxon-name-part taxon-name-part-type="species">saskatchewanae</tp:taxon-name-part></tp:taxon-name></italic> may be distinguished from other <italic><tp:taxon-name><tp:taxon-name-part taxon-name-part-type="genus">Brachyusa</tp:taxon-name-part></tp:taxon-name></italic> species by its uniformly black and narrow body, sinuate lateral margins of pronotum, and the genitalic features described above (Figs <xref ref-type="fig" rid="F15">99</xref>, <xref ref-type="fig" rid="F15">100</xref>, <xref ref-type="fig" rid="F15">105</xref>).</p></tp:treatment-sec><tp:treatment-sec sec-type="distribution" id="SECID0E2CCM"><title>Distribution.</title><p>Known only from <abbrev xmlns:xlink="http://www.w3.org/1999/xlink" xlink:title="Saskatchewan" id="ABBRID0EBDCM" xlink:type="simple">SK</abbrev>.</p></tp:treatment-sec><tp:treatment-sec sec-type="natural history" id="SECID0EEDCM"><title>Natural history.</title><p>All <abbrev xmlns:xlink="http://www.w3.org/1999/xlink" xlink:title="Saskatchewan" id="ABBRID0EKDCM" xlink:type="simple">SK</abbrev> specimens were captured near water with some on sandy-clay river bank. They were mainly collected by splashing water onto the bank, which caused the beetles to run up the bank.</p><!--PageBreak--><!--PageBreak--></tp:treatment-sec><tp:treatment-sec><!--Section generated to contain objects referenced in tp:taxon-treatment.--><fig id="F15" position="float" orientation="portrait"><label>Figures 99–105.</label><caption><p>
          <italic><tp:taxon-name><tp:taxon-name-part taxon-name-part-type="genus">Brachyusa</tp:taxon-name-part> <tp:taxon-name-part taxon-name-part-type="species">saskatchewanae</tp:taxon-name-part></tp:taxon-name></italic> Klimaszewski &amp; Larson, sp. n.: <bold>99</bold> habitus in dorsal view <bold>100</bold> median lobe of aedeagus in lateral view <bold>101</bold> male tergite VIII <bold>102</bold> male sternite VIII <bold>103</bold> female tergite VIII <bold>104</bold> female sternite VIII <bold>105</bold> spermatheca. Scale bar for habitus = 1 mm, and the remaining scale bars = 0.2 mm.</p></caption><graphic xmlns:xlink="http://www.w3.org/1999/xlink" xlink:href="zookeys-610-045-g015.jpg" position="float" orientation="portrait" xlink:type="simple" id="oo_98939.jpg"/></fig></tp:treatment-sec></tp:taxon-treatment>
